# Supplementary material for: Long Non-Coding RNAs Might Regulate Phenotypic Switch of Vascular Smooth Muscle Cells Acting as ceRNA: Implications for In-Stent Restenosis
Source: Int J Mol Sci. 2022 Mar 12;23(6):3074. doi: 10.3390/ijms23063074 (PMC8952224; doi:10.3390/ijms23063074)
Supplement: Supplementary file 1 [file ijms-23-03074-s001.zip]

Archive with 5 entries (4 files):
- ijms-1623169-supplementary/
- ijms-1623169-supplementary/Supplementary Data1.xlsx
- ijms-1623169-supplementary/Supplementary Figure S1.pdf
- ijms-1623169-supplementary/Supplementary Figure S2.pdf
- ijms-1623169-supplementary/Supplementary Table S1.pdf
