# Supplementary material for: Long Non-Coding RNAs Might Regulate Phenotypic Switch of Vascular Smooth Muscle Cells Acting as ceRNA: Implications for In-Stent Restenosis
Source: Int J Mol Sci. 2022 Mar 12;23(6):3074. doi: 10.3390/ijms23063074 (PMC8952224; doi:10.3390/ijms23063074)
Supplement: Supplementary file 1 [file ijms-23-03074-s001.zip › ijms-1623169-supplementary/Supplementary Data1.xlsx]

## Sheet: DE coding genes
#Symbol	#ID	Cont_1_count	Cont_2_count	Cont_3_count	Stent_1_count	Stent_2_count	Stent_3_count	Cont_1_FPKM	Cont_2_FPKM	Cont_3_FPKM	Stent_1_FPKM	Stent_2_FPKM	Stent_3_FPKM	FDR	log2FC	regulated	COG_class	COG_class_annotation	GO_annotation	KEGG_annotation	KEGG_pathway_annotation	KOG_class	KOG_class_annotation	Pfam_annotation	Swiss-Prot_annotation	eggNOG_class	eggNOG_class_annotation	NR_annotation
ADPRHL1	ENSG00000153531	176	110	182	45	38	75	0.764514	0.808327	0.855896	0.256542	0.216911	0.558043	0.0162514	-1.30389	down	--	--	Molecular Function: magnesium ion binding (GO:0000287);; Molecular Function: ADP-ribosylarginine hydrolase activity (GO:0003875);; Biological Process: protein de-ADP-ribosylation (GO:0051725);;	--	--	--	--	ADP-ribosylglycohydrolase	[Protein ADP-ribosylarginine] hydrolase-like protein 1 GN=ADPRHL1 OS=Pongo abelii (Sumatran orangutan) PE=2 SV=1	R	General function prediction only	PREDICTED: [Protein ADP-ribosylarginine] hydrolase-like protein 1 isoform X1 [Homo sapiens]
PDK3	ENSG00000067992	519	267	1010	2314	2137	2212	2.2124	2.2551	4.40203	13.0032	13.0951	15.4273	4.35e-08	2.21114	up	[T]	Signal transduction mechanisms	Molecular Function: protein serine/threonine kinase activity (GO:0004674);; Molecular Function: pyruvate dehydrogenase (acetyl-transferring) kinase activity (GO:0004740);; Molecular Function: protein binding (GO:0005515);; Molecular Function: ATP binding (GO:0005524);; Cellular Component: mitochondrial matrix (GO:0005759);; Biological Process: regulation of acetyl-CoA biosynthetic process from py…	K00898|PDK2_3_4| pyruvate dehydrogenase kinase 2/3/4	ko01001; Brite Hierarchies; Protein families: metabolism; Protein kinases	[T]	Signal transduction mechanisms	Mitochondrial branched-chain alpha-ketoacid dehydrogenase kinase;; Histidine kinase-, DNA gyrase B-, and HSP90-like ATPase	[Pyruvate dehydrogenase (acetyl-transferring)] kinase isozyme 4, mitochondrial (Precursor) GN=PDK4 OS=Rhinolophus ferrumequinum (Greater horseshoe bat) PE=2 SV=1	T	Signal transduction mechanisms	pyruvate dehydrogenase kinase, isozyme 3 isoform 1 precursor [Homo sapiens]
PDK2	ENSG00000005882	1411	2696	2473	485	367	399	15.3826	52.7633	29.3213	8.31801	6.86286	7.4155	2.01e-06	-2.31726	down	[T]	Signal transduction mechanisms	Molecular Function: protein serine/threonine kinase activity (GO:0004674);; Molecular Function: pyruvate dehydrogenase (acetyl-transferring) kinase activity (GO:0004740);; Molecular Function: ATP binding (GO:0005524);; Cellular Component: nucleolus (GO:0005730);; Cellular Component: mitochondrial pyruvate dehydrogenase complex (GO:0005967);; Biological Process: regulation of gluconeogenesis (GO:0…	K00898|PDK2_3_4| pyruvate dehydrogenase kinase 2/3/4	ko01001; Brite Hierarchies; Protein families: metabolism; Protein kinases	[T]	Signal transduction mechanisms	Mitochondrial branched-chain alpha-ketoacid dehydrogenase kinase;; Histidine kinase-, DNA gyrase B-, and HSP90-like ATPase	[Pyruvate dehydrogenase (acetyl-transferring)] kinase isozyme 4, mitochondrial (Precursor) GN=PDK4 OS=Rhinolophus ferrumequinum (Greater horseshoe bat) PE=2 SV=1	T	Signal transduction mechanisms	PREDICTED: pyruvate dehydrogenase kinase, isozyme 2 [Pan paniscus]
PDK4	ENSG00000004799	926	56	500	48	45	33	2.84584	0.253402	1.41615	0.20424	0.208037	0.163447	1.35e-05	-3.12442	down	[T]	Signal transduction mechanisms	Molecular Function: protein serine/threonine kinase activity (GO:0004674);; Molecular Function: pyruvate dehydrogenase (acetyl-transferring) kinase activity (GO:0004740);; Molecular Function: ATP binding (GO:0005524);; Cellular Component: mitochondrial inner membrane (GO:0005743);; Cellular Component: mitochondrial matrix (GO:0005759);; Biological Process: protein phosphorylation (GO:0006468);; B…	K00898|PDK2_3_4| pyruvate dehydrogenase kinase 2/3/4	ko01001; Brite Hierarchies; Protein families: metabolism; Protein kinases	[T]	Signal transduction mechanisms	Mitochondrial branched-chain alpha-ketoacid dehydrogenase kinase;; Histidine kinase-, DNA gyrase B-, and HSP90-like ATPase	[Pyruvate dehydrogenase (acetyl-transferring)] kinase isozyme 4, mitochondrial (Precursor) GN=PDK4 OS=Rhinolophus ferrumequinum (Greater horseshoe bat) PE=2 SV=1	T	Signal transduction mechanisms	pyruvate dehydrogenase kinase, isozyme 4 [Homo sapiens]
PDK1	ENSG00000152256	3106	969	2414	6574	6021	5918	7.55937	7.95366	7.59805	16.0179	18.8502	17.8829	4.25e-08	1.83626	up	[T]	Signal transduction mechanisms	Biological Process: type B pancreatic cell development (GO:0003323);; Molecular Function: 3-phosphoinositide-dependent protein kinase activity (GO:0004676);; Molecular Function: pyruvate dehydrogenase (acetyl-transferring) kinase activity (GO:0004740);; Molecular Function: insulin receptor binding (GO:0005158);; Molecular Function: ATP binding (GO:0005524);; Cellular Component: nucleoplasm (GO:00…	K12077|0|hsa:5163|K12077 pyruvate dehydrogenase kinase isoform 1 [EC:2.7.11.2] | (RefSeq) PDK1; pyruvate dehydrogenase kinase 1	HIF-1 signaling pathway (ko04066);; Axon guidance (ko04360);; Central carbon metabolism in cancer (ko05230)	[T]	Signal transduction mechanisms	Mitochondrial branched-chain alpha-ketoacid dehydrogenase kinase;; Histidine kinase-, DNA gyrase B-, and HSP90-like ATPase	[Pyruvate dehydrogenase (acetyl-transferring)] kinase isozyme 4, mitochondrial (Precursor) GN=PDK4 OS=Rhinolophus ferrumequinum (Greater horseshoe bat) PE=2 SV=1	T	Signal transduction mechanisms	[Pyruvate dehydrogenase (acetyl-transferring)] kinase isozyme 1, mitochondrial isoform 1 precursor [Homo sapiens]
PDP1	ENSG00000164951	4556	1913	5286	11917	10070	10526	15.0665	10.4048	17.5217	50.0933	48.823	51.2328	9.46e-09	1.77419	up	[T]	Signal transduction mechanisms	Molecular Function: protein serine/threonine phosphatase activity (GO:0004722);; Molecular Function: [pyruvate dehydrogenase (lipoamide)] phosphatase activity (GO:0004741);; Cellular Component: mitochondrial matrix (GO:0005759);; Biological Process: regulation of acetyl-CoA biosynthetic process from pyruvate (GO:0010510);; Biological Process: peptidyl-threonine dephosphorylation (GO:0035970);; Mo…	K01102|PDP| pyruvate dehydrogenase phosphatase	ko01009; Brite Hierarchies; Protein families: metabolism; Protein phosphatases and associated proteins	[T]	Signal transduction mechanisms	Protein phosphatase 2C	[Pyruvate dehydrogenase [acetyl-transferring]]-phosphatase 1, mitochondrial (Precursor) GN=PDP1 OS=Pongo abelii (Sumatran orangutan) PE=2 SV=1	T	Signal transduction mechanisms	pyruvate dehyrogenase phosphatase catalytic subunit 1 isoform 2 [Homo sapiens]
AGPAT5	ENSG00000155189	876	265	820	2444	1976	2038	2.82686	1.13809	2.4914	10.1838	9.40717	9.74399	7.52e-09	2.04995	up	[I]	Lipid transport and metabolism	Molecular Function: 1-acylglycerol-3-phosphate O-acyltransferase activity (GO:0003841);; Cellular Component: nuclear envelope (GO:0005635);; Cellular Component: mitochondrial outer membrane (GO:0005741);; Cellular Component: endoplasmic reticulum membrane (GO:0005789);; Biological Process: phosphatidic acid biosynthetic process (GO:0006654);; Cellular Component: integral component of membrane (GO…	K19007|0|hsa:55326|K19007 lysophosphatidiate acyltransferase [EC:2.3.1.51] | (RefSeq) AGPAT5, 1AGPAT5, LPAATE; 1-acylglycerol-3-phosphate O-acyltransferase 5	Glycerolipid metabolism (ko00561);; Glycerophospholipid metabolism (ko00564);; Phospholipase D signaling pathway (ko04072)	[I]	Lipid transport and metabolism	Acyltransferase	1-acyl-sn-glycerol-3-phosphate acyltransferase delta GN=AGPAT4 OS=Bos taurus (Bovine) PE=2 SV=1	I	Lipid transport and metabolism	1-acyl-sn-glycerol-3-phosphate acyltransferase epsilon [Homo sapiens]
ABHD5	ENSG00000011198	1386	586	1372	2079	1717	1786	7.20743	5.36981	7.67243	14.1244	12.3131	15.2347	0.000977382	1.03242	up	[R]	General function prediction only	Molecular Function: 1-acylglycerol-3-phosphate O-acyltransferase activity (GO:0003841);; Molecular Function: triglyceride lipase activity (GO:0004806);; Cellular Component: lipid droplet (GO:0005811);; Cellular Component: cytosol (GO:0005829);; Biological Process: proteolysis (GO:0006508);; Biological Process: fatty acid metabolic process (GO:0006631);; Biological Process: phosphatidic acid biosy…	K13699|0|hsa:51099|K13699 abhydrolase domain-containing protein 5 [EC:2.3.1.51] | (RefSeq) ABHD5, CDS, CGI58, IECN2, NCIE2; abhydrolase domain containing 5	Regulation of lipolysis in adipocytes (ko04923)	[R]	General function prediction only	Alpha/beta hydrolase family;; alpha/beta hydrolase fold;; Alpha/beta hydrolase family	1-acylglycerol-3-phosphate O-acyltransferase ABHD5 GN=ABHD5 OS=Pongo abelii (Sumatran orangutan) PE=2 SV=1	R	General function prediction only	1-acylglycerol-3-phosphate O-acyltransferase ABHD5 [Homo sapiens]
PLCB1	ENSG00000182621	3812	872	2657	9421	8463	8126	11.0999	3.46815	8.94614	32.2661	31.0793	31.7233	4e-08	2.17845	up	--	--	Biological Process: G2/M transition of mitotic cell cycle (GO:0000086);; Cellular Component: nuclear chromatin (GO:0000790);; Molecular Function: phosphatidylinositol phospholipase C activity (GO:0004435);; Molecular Function: signal transducer activity (GO:0004871);; Molecular Function: GTPase activator activity (GO:0005096);; Molecular Function: calcium ion binding (GO:0005509);; Molecular Func…	K05858|0|ptr:469875|K05858 phosphatidylinositol phospholipase C, beta [EC:3.1.4.11] | (RefSeq) PLCB1; phospholipase C beta 1	Inositol phosphate metabolism (ko00562);; Rap1 signaling pathway (ko04015);; Calcium signaling pathway (ko04020);; cGMP-PKG signaling pathway (ko04022);; Chemokine signaling pathway (ko04062);; Phosphatidylinositol signaling system (ko04070);; Sphingolipid signaling pathway (ko04071);; Phospholipase D signaling pathway (ko04072);; Adrenergic signaling in cardiomyocytes (ko04261);; Vascular smooth…	[I]	Lipid transport and metabolism	PLC-beta C terminal;; Phosphatidylinositol-specific phospholipase C, X domain;; Phosphatidylinositol-specific phospholipase C, Y domain;; Phosphoinositide-specific phospholipase C, efhand-like	1-phosphatidylinositol 4,5-bisphosphate phosphodiesterase beta-1 GN=PLCB1 OS=Bos taurus (Bovine) PE=1 SV=1	I	Lipid transport and metabolism	KIAA0581 protein [Homo sapiens]
PLCD1	ENSG00000187091	1442	2206	1509	391	347	263	6.83016	13.7548	5.06161	2.02412	2.07028	1.95281	1.69e-06	-2.30537	down	--	--	Biological Process: angiogenesis (GO:0001525);; Molecular Function: phosphatidylinositol phospholipase C activity (GO:0004435);; Molecular Function: signal transducer activity (GO:0004871);; Molecular Function: calcium ion binding (GO:0005509);; Molecular Function: phospholipid binding (GO:0005543);; Cellular Component: cytosol (GO:0005829);; Cellular Component: plasma membrane (GO:0005886);; Bio…	K05857|0|hsa:5333|K05857 phosphatidylinositol phospholipase C, delta [EC:3.1.4.11] | (RefSeq) PLCD1, NDNC3, PLC-III; phospholipase C delta 1	Inositol phosphate metabolism (ko00562);; Calcium signaling pathway (ko04020);; Phosphatidylinositol signaling system (ko04070);; Thyroid hormone signaling pathway (ko04919);; AGE-RAGE signaling pathway in diabetic complications (ko04933)	[T]	Signal transduction mechanisms	Phosphatidylinositol-specific phospholipase C, X domain;; Phosphatidylinositol-specific phospholipase C, Y domain;; EF hand;; Phosphoinositide-specific phospholipase C, efhand-like;; C2 domain	1-phosphatidylinositol 4,5-bisphosphate phosphodiesterase delta-1 GN=PLCD1 OS=Bos taurus (Bovine) PE=2 SV=2	I	Lipid transport and metabolism	1-phosphatidylinositol 4,5-bisphosphate phosphodiesterase delta-1 isoform 1 [Homo sapiens]
PLCD3	ENSG00000161714	10339	28252	14581	1686	1293	1212	49.4068	198.383	75.9571	10.7416	9.79432	10.7473	5.66e-11	-3.6909	down	--	--	Biological Process: angiogenesis (GO:0001525);; Molecular Function: phosphatidylinositol phospholipase C activity (GO:0004435);; Molecular Function: signal transducer activity (GO:0004871);; Molecular Function: calcium ion binding (GO:0005509);; Molecular Function: phospholipid binding (GO:0005543);; Cellular Component: cytosol (GO:0005829);; Cellular Component: plasma membrane (GO:0005886);; Bio…	K05857|0|hsa:113026|K05857 phosphatidylinositol phospholipase C, delta [EC:3.1.4.11] | (RefSeq) PLCD3, PLC-delta-3; phospholipase C delta 3	Inositol phosphate metabolism (ko00562);; Calcium signaling pathway (ko04020);; Phosphatidylinositol signaling system (ko04070);; Thyroid hormone signaling pathway (ko04919);; AGE-RAGE signaling pathway in diabetic complications (ko04933)	[T]	Signal transduction mechanisms	Phosphatidylinositol-specific phospholipase C, X domain;; Phosphatidylinositol-specific phospholipase C, Y domain;; EF hand;; Phosphoinositide-specific phospholipase C, efhand-like;; C2 domain	1-phosphatidylinositol 4,5-bisphosphate phosphodiesterase delta-1 GN=PLCD1 OS=Bos taurus (Bovine) PE=2 SV=2	I	Lipid transport and metabolism	1-phosphatidylinositol 4,5-bisphosphate phosphodiesterase delta-3 [Homo sapiens]
DAPP1	ENSG00000070190	0	0	0	31	39	9	0	0	0	0.17852	0.252001	0.0913165	2.55e-05	7.34375	up	--	--	Molecular Function: protein tyrosine phosphatase activity (GO:0004725);; Molecular Function: phosphatidylinositol-3,4,5-trisphosphate binding (GO:0005547);; Cellular Component: cytosol (GO:0005829);; Cellular Component: plasma membrane (GO:0005886);; Biological Process: signal transduction (GO:0007165);; Biological Process: peptidyl-tyrosine dephosphorylation (GO:0035335);; Molecular Function: ph…	K12229|0|pps:100974297|K12229 dual adapter for phosphotyrosine and 3-phosphotyrosine and 3-phosphoinositide | (RefSeq) DAPP1; dual adaptor of phosphotyrosine and 3-phosphoinositides 1	B cell receptor signaling pathway (ko04662)	--	--	SH2 domain;; PH domain	1-phosphatidylinositol 4,5-bisphosphate phosphodiesterase gamma-1 GN=PLCG1 OS=Bos taurus (Bovine) PE=1 SV=1	T	Signal transduction mechanisms	dual adapter for phosphotyrosine and 3-phosphotyrosine and 3-phosphoinositide [Homo sapiens]
PLCZ1	ENSG00000139151	0	0	0	59	47	55	0	0	0	0.2732	0.163806	2.19727	1.07e-08	8.39382	up	--	--	Molecular Function: phosphatidylinositol phospholipase C activity (GO:0004435);; Molecular Function: signal transducer activity (GO:0004871);; Molecular Function: calcium ion binding (GO:0005509);; Cellular Component: nucleus (GO:0005634);; Cellular Component: cytosol (GO:0005829);; Biological Process: calcium ion transport (GO:0006816);; Biological Process: multicellular organism development (GO…	K05861|0|hsa:89869|K05861 phosphatidylinositol phospholipase C, zeta [EC:3.1.4.11] | (RefSeq) PLCZ1, NYD-SP27, PLC-zeta-1, PLCzeta, SPGF17; phospholipase C zeta 1	Inositol phosphate metabolism (ko00562);; Calcium signaling pathway (ko04020);; Phosphatidylinositol signaling system (ko04070);; Oocyte meiosis (ko04114);; Thyroid hormone signaling pathway (ko04919)	[T]	Signal transduction mechanisms	Phosphatidylinositol-specific phospholipase C, X domain;; Phosphatidylinositol-specific phospholipase C, Y domain;; Phosphoinositide-specific phospholipase C, efhand-like;; C2 domain	1-phosphatidylinositol 4,5-bisphosphate phosphodiesterase zeta-1 OS=Macaca fascicularis (Crab-eating macaque) PE=2 SV=1	I	Lipid transport and metabolism	1-phosphatidylinositol 4,5-bisphosphate phosphodiesterase zeta-1 [Homo sapiens]
GBE1	ENSG00000114480	10598	5019	13398	36454	30731	32373	41.058	29.816	49.695	186.472	180.729	198.601	3.03e-12	2.07503	up	[G]	Carbohydrate transport and metabolism	Molecular Function: 1,4-alpha-glucan branching enzyme activity (GO:0003844);; Molecular Function: hydrolase activity, hydrolyzing O-glycosyl compounds (GO:0004553);; Cellular Component: cytosol (GO:0005829);; Biological Process: glycogen biosynthetic process (GO:0005978);; Biological Process: glucose metabolic process (GO:0006006);; Molecular Function: cation binding (GO:0043169);; Biological Pro…	K00700|0|hsa:2632|K00700 1,4-alpha-glucan branching enzyme [EC:2.4.1.18] | (RefSeq) GBE1, APBD, GBE, GSD4; 1,4-alpha-glucan branching enzyme 1	Starch and sucrose metabolism (ko00500)	[G]	Carbohydrate transport and metabolism	Alpha amylase, C-terminal all-beta domain;; Alpha amylase, catalytic domain;; Carbohydrate-binding module 48 (Isoamylase N-terminal domain)	1,4-alpha-glucan-branching enzyme GN=GBE1 OS=Equus caballus (Horse) PE=2 SV=1	G	Carbohydrate transport and metabolism	RecName: Full=1,4-alpha-glucan-branching enzyme; AltName: Full=Brancher enzyme; AltName: Full=Glycogen-branching enzyme [Homo sapiens]
AKR1E2	ENSG00000165568	195	371	242	77	81	69	1.19919	7.175	2.75019	0.817417	0.483869	0.869112	0.00307576	-1.78247	down	[R]	General function prediction only	Cellular Component: cytoplasm (GO:0005737);; Molecular Function: 1,5-anhydro-D-fructose reductase activity (GO:0050571);; Biological Process: oxidation-reduction process (GO:0055114);;	K13981|AKR1E2,AKR1CL2| 1,5-anhydro-D-fructose reductase	ko99980; Not Included in Pathway or Brite; Unclassified: metabolism; Enzymes with EC numbers	[R]	General function prediction only	Aldo/keto reductase family	1,5-anhydro-D-fructose reductase GN=AKR1E2 OS=Macaca fascicularis (Crab-eating macaque) PE=2 SV=1	C	Energy production and conversion	1,5-anhydro-D-fructose reductase isoform 1 [Homo sapiens]
COL17A1	ENSG00000065618	96	27	95	351	268	222	0.194239	0.110983	0.097761	0.895632	1.12134	1.03228	2.07e-07	2.2653	up	--	--	Molecular Function: protein binding (GO:0005515);; Cellular Component: collagen trimer (GO:0005581);; Cellular Component: basement membrane (GO:0005604);; Cellular Component: endoplasmic reticulum lumen (GO:0005788);; Cellular Component: integral component of plasma membrane (GO:0005887);; Cellular Component: cell-cell junction (GO:0005911);; Biological Process: cell-matrix adhesion (GO:0007160);…	K07603|0|hsa:1308|K07603 collagen, type XVII, alpha | (RefSeq) COL17A1, BA16H23.2, BP180, BPA-2, BPAG2, ERED, LAD-1; collagen type XVII alpha 1 chain	Protein digestion and absorption (ko04974)	[W]	Extracellular structures	Collagen triple helix repeat (20 copies)	120 kDa linear IgA disease antigen homolog GN=COL17A1 OS=Canis familiaris (Dog) PE=2 SV=2	W	Extracellular structures	collagen alpha-1(XVII) chain [Homo sapiens]
PHPT1	ENSG00000054148	4655	14220	7781	2898	2426	2408	102.1	487.383	163.188	82.0438	82.0581	86.4307	0.00439328	-1.80639	down	--	--	Molecular Function: phosphoprotein phosphatase activity (GO:0004721);; Cellular Component: cytosol (GO:0005829);; Molecular Function: phosphohistidine phosphatase activity (GO:0008969);; Molecular Function: calcium channel inhibitor activity (GO:0019855);; Biological Process: positive regulation of insulin secretion involved in cellular response to glucose stimulus (GO:0035774);; Biological Proce…	K01112|PHPT1| phosphohistidine phosphatase	ko99980; Not Included in Pathway or Brite; Unclassified: metabolism; Enzymes with EC numbers	--	--	Janus/Ocnus family (Ocnus)	14 kDa phosphohistidine phosphatase GN=PHPT1 OS=Pongo abelii (Sumatran orangutan) PE=2 SV=1	T	Signal transduction mechanisms	14 kDa phosphohistidine phosphatase isoform 3 [Homo sapiens]
YWHAZ	ENSG00000164924	39569	15239	44951	71003	60400	61115	248.94	158.77	277.846	513.088	504.088	515.272	0.00017801	1.26423	up	[T]	Signal transduction mechanisms	Biological Process: activation of MAPKK activity (GO:0000186);; Biological Process: histamine secretion by mast cell (GO:0002553);; Molecular Function: transcription corepressor activity (GO:0003714);; Molecular Function: monooxygenase activity (GO:0004497);; Cellular Component: mitochondrion (GO:0005739);; Cellular Component: cytosol (GO:0005829);; Biological Process: protein targeting to mitoch…	K16197|1.12967e-170|umr:103661509|K16197 14-3-3 protein beta/theta/zeta | (RefSeq) YWHAZ; tyrosine 3-monooxygenase/tryptophan 5-monooxygenase activation protein zeta	Cell cycle (ko04110);; Oocyte meiosis (ko04114);; PI3K-Akt signaling pathway (ko04151);; Hippo signaling pathway (ko04390);; Hepatitis B (ko05161);; Epstein-Barr virus infection (ko05169);; Viral carcinogenesis (ko05203)	[O]	Posttranslational modification, protein turnover, chaperones	14-3-3 protein	14-3-3 protein zeta/delta GN=YWHAZ OS=Pongo abelii (Sumatran orangutan) PE=2 SV=1	O	Posttranslational modification, protein turnover, chaperones	Chain A, Molecular Basis For The Recognition Of Phosphorylated And Phosphoacetylated Histone H3 By 14-3-3
HSD17B14	ENSG00000087076	782	1115	910	374	322	252	8.58297	18.0985	8.41573	5.53472	4.91243	3.02731	0.00224049	-1.48086	down	[IQR]	Lipid transport and metabolism;; Secondary metabolites biosynthesis, transport and catabolism;; General function prediction only	Molecular Function: estradiol 17-beta-dehydrogenase activity (GO:0004303);; Molecular Function: protein binding (GO:0005515);; Cellular Component: centrosome (GO:0005813);; Cellular Component: cytosol (GO:0005829);; Biological Process: steroid catabolic process (GO:0006706);; Molecular Function: testosterone 17-beta-dehydrogenase (NADP+) activity (GO:0047045);; Biological Process: oxidation-reduc…	--	--	[R]	General function prediction only	short chain dehydrogenase;; Enoyl-(Acyl carrier protein) reductase;; KR domain;; NAD dependent epimerase/dehydratase family	17-beta-hydroxysteroid dehydrogenase 14 GN=HSD17B14 OS=Bos taurus (Bovine) PE=2 SV=1	Q	Secondary metabolites biosynthesis, transport and catabolism	17-beta-hydroxysteroid dehydrogenase 14 [Homo sapiens]
HSD17B6	ENSG00000025423	1440	514	2064	212	222	179	12.7377	6.86947	19.1914	4.73097	2.76682	3.22046	5.22e-09	-2.37279	down	[IQR]	Lipid transport and metabolism;; Secondary metabolites biosynthesis, transport and catabolism;; General function prediction only	Molecular Function: estradiol 17-beta-dehydrogenase activity (GO:0004303);; Molecular Function: retinol dehydrogenase activity (GO:0004745);; Cellular Component: endoplasmic reticulum (GO:0005783);; Biological Process: androgen biosynthetic process (GO:0006702);; Biological Process: androgen catabolic process (GO:0006710);; Molecular Function: electron carrier activity (GO:0009055);; Cellular Com…	K13369|0|hsa:8630|K13369 17beta-estradiol 17-dehydrogenase / all-trans-retinol dehydrogenase (NAD+) / 3alpha(17beta)-hydroxysteroid dehydrogenase (NAD+) [EC:1.1.1.62 1.1.1.105 1.1.1.239] | (RefSeq) HSD17B6, HSE, RODH, SDR9C6; hydroxysteroid 17-beta dehydrogenase 6	Steroid hormone biosynthesis (ko00140);; Retinol metabolism (ko00830)	[QR]	Secondary metabolites biosynthesis, transport and catabolism;; General function prediction only	short chain dehydrogenase	17-beta-hydroxysteroid dehydrogenase type 6 (Precursor) GN=HSD17B6 OS=Bos taurus (Bovine) PE=2 SV=1	Q	Secondary metabolites biosynthesis, transport and catabolism	17-beta-hydroxysteroid dehydrogenase type 6 precursor [Homo sapiens]
SPTLC2	ENSG00000100596	8420	2286	7583	11618	9884	9859	11.7811	4.84329	9.27527	20.4748	20.4181	22.6749	0.00555193	1.12233	up	[H]	Coenzyme transport and metabolism	Molecular Function: serine C-palmitoyltransferase activity (GO:0004758);; Cellular Component: mitochondrion (GO:0005739);; Biological Process: sphingomyelin biosynthetic process (GO:0006686);; Cellular Component: integral component of membrane (GO:0016021);; Cellular Component: serine C-palmitoyltransferase complex (GO:0017059);; Molecular Function: pyridoxal phosphate binding (GO:0030170);; Biol…	K00654|0|hsa:9517|K00654 serine palmitoyltransferase [EC:2.3.1.50] | (RefSeq) SPTLC2, HSN1C, LCB2, LCB2A, NSAN1C, SPT2, hLCB2a; serine palmitoyltransferase long chain base subunit 2	Sphingolipid metabolism (ko00600);; Sphingolipid signaling pathway (ko04071)	[O]	Posttranslational modification, protein turnover, chaperones	Aminotransferase class I and II;; Beta-eliminating lyase	2-amino-3-ketobutyrate coenzyme A ligase, mitochondrial (Precursor) GN=GCAT OS=Bos taurus (Bovine) PE=1 SV=1	O	Posttranslational modification, protein turnover, chaperones	serine palmitoyltransferase 2 [Homo sapiens]
OAS1	ENSG00000089127	49	16	31	9	0	0	0.493011	0.294462	0.282052	0.089656	0	0	0.0332089	-3.21565	down	--	--	Molecular Function: 2'-5'-oligoadenylate synthetase activity (GO:0001730);; Molecular Function: double-stranded RNA binding (GO:0003725);; Molecular Function: ATP binding (GO:0005524);; Cellular Component: extracellular region (GO:0005576);; Cellular Component: nucleus (GO:0005634);; Cellular Component: mitochondrion (GO:0005739);; Cellular Component: endoplasmic reticulum (GO:0005783);; Cellular…	K14216|0|hsa:4938|K14216 2'-5'-oligoadenylate synthetase [EC:2.7.7.84] | (RefSeq) OAS1, E18/E16, IFI-4, OIAS, OIASI; 2'-5'-oligoadenylate synthetase 1	Hepatitis C (ko05160);; Measles (ko05162);; Influenza A (ko05164);; Herpes simplex infection (ko05168)	--	--	2'-5'-oligoadenylate synthetase 1, domain 2, C-terminus;; Nucleotidyltransferase domain	2&apos;-5&apos;-oligoadenylate synthase 1 GN=OAS1 OS=Sus scrofa (Pig) PE=1 SV=3	J	Translation, ribosomal structure and biogenesis	2&apos;-5&apos;-oligoadenylate synthase 1 isoform 3 [Homo sapiens]
OAS3	ENSG00000111331	119	86	88	16	1	12	0.262574	0.625431	0.371025	0.127273	0	0.0365053	8.46e-05	-3.16796	down	--	--	Molecular Function: 2'-5'-oligoadenylate synthetase activity (GO:0001730);; Molecular Function: double-stranded RNA binding (GO:0003725);; Molecular Function: protein binding (GO:0005515);; Molecular Function: ATP binding (GO:0005524);; Cellular Component: nucleus (GO:0005634);; Cellular Component: cytosol (GO:0005829);; Biological Process: negative regulation of viral genome replication (GO:0045…	K14216|0|hsa:4940|K14216 2'-5'-oligoadenylate synthetase [EC:2.7.7.84] | (RefSeq) OAS3, p100, p100OAS; 2'-5'-oligoadenylate synthetase 3	Hepatitis C (ko05160);; Measles (ko05162);; Influenza A (ko05164);; Herpes simplex infection (ko05168)	--	--	2'-5'-oligoadenylate synthetase 1, domain 2, C-terminus;; Nucleotidyltransferase domain	2&apos;-5&apos;-oligoadenylate synthase 2 GN=OAS2 OS=Bos taurus (Bovine) PE=2 SV=1	J	Translation, ribosomal structure and biogenesis	2&apos;-5&apos;-oligoadenylate synthase 3 [Homo sapiens]
OAS2	ENSG00000111335	139	60	115	12	5	7	0.756022	0.262496	0.638559	0.0504904	0.0549754	0.065937	2.3e-08	-3.44654	down	--	--	Molecular Function: 2'-5'-oligoadenylate synthetase activity (GO:0001730);; Molecular Function: double-stranded RNA binding (GO:0003725);; Molecular Function: ATP binding (GO:0005524);; Cellular Component: nucleus (GO:0005634);; Cellular Component: mitochondrion (GO:0005739);; Cellular Component: endoplasmic reticulum (GO:0005783);; Cellular Component: cytosol (GO:0005829);; Biological Process: p…	K14216|0|ptr:739230|K14216 2'-5'-oligoadenylate synthetase [EC:2.7.7.84] | (RefSeq) OAS2; 2'-5'-oligoadenylate synthetase 2	Hepatitis C (ko05160);; Measles (ko05162);; Influenza A (ko05164);; Herpes simplex infection (ko05168)	--	--	2'-5'-oligoadenylate synthetase 1, domain 2, C-terminus;; Nucleotidyltransferase domain	2&apos;-5&apos;-oligoadenylate synthase 2 GN=OAS2 OS=Bos taurus (Bovine) PE=2 SV=1	J	Translation, ribosomal structure and biogenesis	2&apos;-5&apos;-oligoadenylate synthase 2 isoform 1 [Homo sapiens]
CNP	ENSG00000173786	8082	14244	13449	4794	3850	3759	36.5258	96.0947	59.3987	26.2325	28.6051	34.0108	0.0033314	-1.4423	down	--	--	Biological Process: microtubule cytoskeleton organization (GO:0000226);; Biological Process: growth plate cartilage chondrocyte differentiation (GO:0003418);; Biological Process: growth plate cartilage chondrocyte proliferation (GO:0003419);; Molecular Function: RNA binding (GO:0003723);; Molecular Function: 2',3'-cyclic-nucleotide 3'-phosphodiesterase activity (GO:0004113);; Molecular Function: …	K01121|CNP| 2',3'-cyclic-nucleotide 3'-phosphodiesterase	ko04147; Brite Hierarchies; Protein families: signaling and cellular processes; Exosome	[L]	Replication, recombination and repair	2',3'-cyclic nucleotide 3'-phosphodiesterase (CNP or CNPase);; AAA domain;; AAA domain;; Zeta toxin	2&apos;,3&apos;-cyclic-nucleotide 3&apos;-phosphodiesterase (Precursor) GN=CNP OS=Pongo abelii (Sumatran orangutan) PE=2 SV=1	L	Replication, recombination and repair	2&apos;,3&apos;-cyclic-nucleotide 3&apos;-phosphodiesterase [Homo sapiens]
PDE12	ENSG00000174840	3096	1867	3773	5905	5211	5515	5.80844	7.94751	8.08437	12.6131	13.3736	13.9044	2.85e-05	1.18884	up	[A]	RNA processing and modification	Cellular Component: mitochondrion (GO:0005739);; Molecular Function: hydrolase activity (GO:0016787);;	K19612|PDE12| 2',5'-phosphodiesterase	ko03029; Brite Hierarchies; Protein families: genetic information processing; Mitochondrial biogenesis	[K]	Transcription	Endonuclease/Exonuclease/phosphatase family	2&apos;,5&apos;-phosphodiesterase 12 (Precursor) GN=PDE12 OS=Bos taurus (Bovine) PE=1 SV=1	K	Transcription	2&apos;,5&apos;-phosphodiesterase 12 [Homo sapiens]
COPS2	ENSG00000166200	6442	1624	5188	7900	6710	6868	43.1625	16.413	29.783	60.3485	59.5756	63.8958	0.0132952	1.04491	up	[O]	Posttranslational modification, protein turnover, chaperones	Biological Process: negative regulation of transcription from RNA polymerase II promoter (GO:0000122);; Molecular Function: transcription corepressor activity (GO:0003714);; Molecular Function: signal transducer activity (GO:0004871);; Molecular Function: protein binding (GO:0005515);; Cellular Component: cytoplasm (GO:0005737);; Biological Process: signal transduction (GO:0007165);; Cellular Com…	K12176|COPS2,CSN2,TRIP15| COP9 signalosome complex subunit 2	ko04121; Brite Hierarchies; Protein families: genetic information processing; Ubiquitin system	[OT]	Posttranslational modification, protein turnover, chaperones;; Signal transduction mechanisms	PCI domain;; COP9 signalosome, subunit CSN8	26S proteasome non-ATPase regulatory subunit 11 GN=PSMD11 OS=Bos taurus (Bovine) PE=2 SV=3	OT	Posttranslational modification, protein turnover, chaperones;; Signal transduction mechanisms	PREDICTED: COP9 signalosome complex subunit 2 isoform X2 [Tarsius syrichta]
PSMD12	ENSG00000197170	7260	2248	6326	14648	12625	13248	35.4301	16.3691	31.4468	86.8754	87.3104	94.0481	1.03e-06	1.68583	up	[O]	Posttranslational modification, protein turnover, chaperones	Biological Process: protein polyubiquitination (GO:0000209);; Biological Process: antigen processing and presentation of exogenous peptide antigen via MHC class I, TAP-dependent (GO:0002479);; Cellular Component: nucleoplasm (GO:0005654);; Cellular Component: cytosol (GO:0005829);; Cellular Component: proteasome regulatory particle (GO:0005838);; Biological Process: regulation of cellular amino a…	K03035|0|ptr:454836|K03035 26S proteasome regulatory subunit N5 | (RefSeq) PSMD12; proteasome 26S subunit, non-ATPase 12	Proteasome (ko03050);; Epstein-Barr virus infection (ko05169)	[O]	Posttranslational modification, protein turnover, chaperones	PCI domain	26S proteasome non-ATPase regulatory subunit 12 GN=PSMD12 OS=Pongo abelii (Sumatran orangutan) PE=2 SV=3	O	Posttranslational modification, protein turnover, chaperones	26S proteasome non-ATPase regulatory subunit 12 isoform 1 [Homo sapiens]
MRPS18A	ENSG00000096080	429	582	469	190	198	176	11.3822	32.5224	13.3514	6.3775	9.63984	7.11591	0.0104576	-1.28783	down	--	--	Molecular Function: structural constituent of ribosome (GO:0003735);; Cellular Component: mitochondrial small ribosomal subunit (GO:0005763);; Biological Process: translation (GO:0006412);;	K02963|1.79404e-70|hsa:55168|K02963 small subunit ribosomal protein S18 | (RefSeq) MRPS18A, HumanS18b, MRP-S18-3, MRPS18-3, S18bmt; mitochondrial ribosomal protein S18A	Ribosome (ko03010)	[J]	Translation, ribosomal structure and biogenesis	Ribosomal protein S18	28S ribosomal protein S18a, mitochondrial (Precursor) GN=MRPS18A OS=Bos taurus (Bovine) PE=1 SV=3	J	Translation, ribosomal structure and biogenesis	PREDICTED: 28S ribosomal protein S18a, mitochondrial isoform X1 [Homo sapiens]
MRPS26	ENSG00000125901	1022	1539	1397	600	557	466	12.7436	29.8475	16.3283	9.88544	10.5379	9.28971	0.0149469	-1.18879	down	--	--	Cellular Component: mitochondrial small ribosomal subunit (GO:0005763);; Biological Process: DNA damage response, detection of DNA damage (GO:0042769);; Biological Process: peptide biosynthetic process (GO:0043043);;	K17405|MRPS26| small subunit ribosomal protein S26	ko03011; Brite Hierarchies; Protein families: genetic information processing; Ribosome	[S]	Function unknown	Mitochondrial ribosome subunit S26	28S ribosomal protein S26, mitochondrial (Precursor) GN=MRPS26 OS=Bos taurus (Bovine) PE=1 SV=1	J	Translation, ribosomal structure and biogenesis	28S ribosomal protein S26, mitochondrial [Homo sapiens]
MRPS34	ENSG00000074071	2159	5370	3686	1832	1381	1297	28.2227	104.132	44.6305	30.3834	25.3881	26.2175	0.0328138	-1.29933	down	--	--	Cellular Component: mitochondrion (GO:0005739);; Cellular Component: ribosome (GO:0005840);;	K17412|MRPS34| small subunit ribosomal protein S34	ko03011; Brite Hierarchies; Protein families: genetic information processing; Ribosome	--	--	MRP-S34(Mitochondrial 28S ribosomal protein S34)	28S ribosomal protein S34, mitochondrial OS=Bos taurus (Bovine) PE=1 SV=2	J	Translation, ribosomal structure and biogenesis	28S ribosomal protein S34, mitochondrial isoform 1 [Homo sapiens]
HMGCR	ENSG00000113161	2426	1478	3108	5227	4176	4157	7.39188	8.80456	9.13721	22.9589	19.103	19.5748	3.31e-05	1.20632	up	[I]	Lipid transport and metabolism	Molecular Function: hydroxymethylglutaryl-CoA reductase (NADPH) activity (GO:0004420);; Cellular Component: peroxisomal membrane (GO:0005778);; Cellular Component: endoplasmic reticulum membrane (GO:0005789);; Biological Process: cholesterol biosynthetic process (GO:0006695);; Biological Process: ubiquinone metabolic process (GO:0006743);; Biological Process: aging (GO:0007568);; Biological Proce…	K00021|0|hsa:3156|K00021 hydroxymethylglutaryl-CoA reductase (NADPH) [EC:1.1.1.34] | (RefSeq) HMGCR, LDLCQ3; 3-hydroxy-3-methylglutaryl-CoA reductase	Terpenoid backbone biosynthesis (ko00900);; AMPK signaling pathway (ko04152);; Bile secretion (ko04976)	[I]	Lipid transport and metabolism	Hydroxymethylglutaryl-coenzyme A reductase;; Sterol-sensing domain of SREBP cleavage-activation;; Patched family	3-hydroxy-3-methylglutaryl-coenzyme A reductase GN=HMGCR OS=Pongo abelii (Sumatran orangutan) PE=2 SV=1	I	Lipid transport and metabolism	unnamed protein product [Homo sapiens]
EHHADH	ENSG00000113790	385	161	471	171	77	113	1.28038	2.24304	1.35323	0.747841	0.800142	0.648577	0.0127912	-1.20467	down	[I]	Lipid transport and metabolism	Molecular Function: 3-hydroxyacyl-CoA dehydrogenase activity (GO:0003857);; Molecular Function: GTPase activity (GO:0003924);; Molecular Function: dodecenoyl-CoA delta-isomerase activity (GO:0004165);; Molecular Function: enoyl-CoA hydratase activity (GO:0004300);; Molecular Function: receptor binding (GO:0005102);; Molecular Function: structural constituent of cytoskeleton (GO:0005200);; Molecul…	K07514|0|ptr:460996|K07514 enoyl-CoA hydratase / 3-hydroxyacyl-CoA dehydrogenase / 3,2-trans-enoyl-CoA isomerase [EC:4.2.1.17 1.1.1.35 5.3.3.8] | (RefSeq) EHHADH; enoyl-CoA hydratase and 3-hydroxyacyl CoA dehydrogenase	Fatty acid degradation (ko00071);; Valine, leucine and isoleucine degradation (ko00280);; Lysine degradation (ko00310);; Tryptophan metabolism (ko00380);; beta-Alanine metabolism (ko00410);; Propanoate metabolism (ko00640);; Butanoate metabolism (ko00650);; Carbon metabolism (ko01200);; Fatty acid metabolism (ko01212);; PPAR signaling pathway (ko03320);; Peroxisome (ko04146)	[I]	Lipid transport and metabolism	Enoyl-CoA hydratase/isomerase family;; 3-hydroxyacyl-CoA dehydrogenase, NAD binding domain;; 3-hydroxyacyl-CoA dehydrogenase, C-terminal domain	3-hydroxyacyl-CoA dehydrogenase GN=EHHADH OS=Pongo abelii (Sumatran orangutan) PE=2 SV=1	I	Lipid transport and metabolism	peroxisomal bifunctional enzyme isoform 1 [Homo sapiens]
HAAO	ENSG00000162882	27	6	11	0	0	2	0.24907	0.210909	0.120295	0	0	0	0.0434229	-4.07572	down	--	--	Molecular Function: 3-hydroxyanthranilate 3,4-dioxygenase activity (GO:0000334);; Cellular Component: cytosol (GO:0005829);; Biological Process: tryptophan catabolic process (GO:0006569);; Molecular Function: ferrous iron binding (GO:0008198);; Molecular Function: electron carrier activity (GO:0009055);; Biological Process: response to zinc ion (GO:0010043);; Biological Process: quinolinate biosy…	K00452|0|hsa:23498|K00452 3-hydroxyanthranilate 3,4-dioxygenase [EC:1.13.11.6] | (RefSeq) HAAO, 3-HAO, HAO; 3-hydroxyanthranilate 3,4-dioxygenase	Tryptophan metabolism (ko00380)	[E]	Amino acid transport and metabolism	3-hydroxyanthranilic acid dioxygenase;; Cupin domain	3-hydroxyanthranilate 3,4-dioxygenase {ECO:0000255|HAMAP-Rule:MF_03019} OS=Bos taurus (Bovine) PE=1 SV=1	E	Amino acid transport and metabolism	3-hydroxyanthranilate 3,4-dioxygenase [Homo sapiens]
MRPL23	ENSG00000214026	229	777	444	185	157	135	5.50304	27.3485	9.87392	6.51022	5.82736	5.04533	0.0199737	-1.62952	down	--	--	Molecular Function: nucleotide binding (GO:0000166);; Molecular Function: RNA binding (GO:0003723);; Molecular Function: structural constituent of ribosome (GO:0003735);; Cellular Component: mitochondrial large ribosomal subunit (GO:0005762);; Biological Process: translation (GO:0006412);;	K02892|RP-L23,MRPL23,rplW| large subunit ribosomal protein L23	ko03011; Brite Hierarchies; Protein families: genetic information processing; Ribosome	[J]	Translation, ribosomal structure and biogenesis	Ribosomal protein L23	39S ribosomal protein L23, mitochondrial GN=MRPL23 OS=Otolemur garnettii (Small-eared galago) PE=3 SV=1	J	Translation, ribosomal structure and biogenesis	PREDICTED: 39S ribosomal protein L23, mitochondrial isoform X2 [Papio anubis]
MRPL34	ENSG00000130312	967	1519	1420	645	475	443	25.1273	57.9812	35.7166	22.3908	15.5387	15.0995	0.0130885	-1.23237	down	[J]	Translation, ribosomal structure and biogenesis	Molecular Function: structural constituent of ribosome (GO:0003735);; Cellular Component: mitochondrial ribosome (GO:0005761);; Biological Process: translation (GO:0006412);;	K02914|5.74828e-75|pon:100454510|K02914 large subunit ribosomal protein L34 | (RefSeq) MRPL34; mitochondrial ribosomal protein L34	Ribosome (ko03010)	[J]	Translation, ribosomal structure and biogenesis	Ribosomal protein L34	39S ribosomal protein L34, mitochondrial (Precursor) GN=MRPL34 OS=Macaca fascicularis (Crab-eating macaque) PE=3 SV=1	J	Translation, ribosomal structure and biogenesis	PREDICTED: 39S ribosomal protein L34, mitochondrial isoform 3 [Gorilla gorilla gorilla]
MRPL37	ENSG00000116221	6295	11418	9588	4537	3642	3501	55.54	154.9	79.2923	51.9726	48.5047	48.1843	0.0278111	-1.156	down	--	--	Molecular Function: structural constituent of ribosome (GO:0003735);; Cellular Component: mitochondrial ribosome (GO:0005761);; Biological Process: translation (GO:0006412);;	K17418|MRPL37| large subunit ribosomal protein L37	ko03029; Brite Hierarchies; Protein families: genetic information processing; Mitochondrial biogenesis	--	--	Mitochondrial 28S ribosomal protein S30 (PDCD9)	39S ribosomal protein L37, mitochondrial (Precursor) GN=MRPL37 OS=Bos taurus (Bovine) PE=1 SV=1	J	Translation, ribosomal structure and biogenesis	PREDICTED: 39S ribosomal protein L37, mitochondrial isoform X1 [Homo sapiens]
AC092656.1	ENSG00000178636	9	10	3	43	45	37	0.0637439	0.0920594	0	0.0775882	0.754709	0.383583	0.00296397	2.6231	up	--	--	Molecular Function: structural constituent of ribosome (GO:0003735);; Cellular Component: mitochondrial small ribosomal subunit (GO:0005763);; Cellular Component: plasma membrane (GO:0005886);; Biological Process: translation (GO:0006412);;	K17423|8.58865e-11|tup:102480299|K17423 large subunit ribosomal protein L42 | (RefSeq) MRPL42; mitochondrial ribosomal protein L42	--	[S]	Function unknown	Mitochondrial 28S ribosomal protein S32;; Reverse transcriptase (RNA-dependent DNA polymerase)	39S ribosomal protein L42, mitochondrial (Precursor) GN=MRPL42 OS=Bos taurus (Bovine) PE=1 SV=2	S	Function unknown	hCG2038648, partial [Homo sapiens]
MRPL49	ENSG00000149792	3178	6328	4677	2232	1754	1841	22.3225	68.603	29.6298	19.6221	16.8704	19.6925	0.0262179	-1.23488	down	--	--	Molecular Function: structural constituent of ribosome (GO:0003735);; Molecular Function: protein binding (GO:0005515);; Cellular Component: mitochondrial ribosome (GO:0005761);; Biological Process: translation (GO:0006412);;	K17430|1.53581e-119|hsa:740|K17430 large subunit ribosomal protein L49 | (RefSeq) MRPL49, C11orf4, L49mt, MRP-L49, NOF, NOF1; mitochondrial ribosomal protein L49	--	[S]	Function unknown	Mitochondrial large subunit ribosomal protein (Img2)	39S ribosomal protein L49, mitochondrial GN=MRPL49 OS=Pongo abelii (Sumatran orangutan) PE=2 SV=1	J	Translation, ribosomal structure and biogenesis	39S ribosomal protein L49, mitochondrial [Homo sapiens]
SH3BP2	ENSG00000087266	2417	2898	3508	759	719	582	6.94873	12.0326	7.85182	2.58879	3.20112	2.76951	3.52e-07	-1.95026	down	--	--	Molecular Function: SH3/SH2 adaptor activity (GO:0005070);; Molecular Function: phospholipid binding (GO:0005543);; Biological Process: signal transduction (GO:0007165);; Molecular Function: SH3 domain binding (GO:0017124);;	K07984|0|hsa:6452|K07984 SH3-domain binding protein 2 | (RefSeq) SH3BP2, 3BP-2, 3BP2, CRBM, CRPM, RES4-23; SH3 domain binding protein 2	Natural killer cell mediated cytotoxicity (ko04650)	--	--	PH domain;; SH2 domain	3BP2_HUMAN SH3 domain-binding protein 2 OS=Homo sapiens OX=9606 GN=SH3BP2 PE=1 SV=2	T	Signal transduction mechanisms	SH3-domain binding protein 2, isoform CRA_a [Homo sapiens]
MPG	ENSG00000103152	1706	3929	2383	1140	860	868	50.6322	189.106	69.153	48.4784	43.5614	41.7748	0.0132784	-1.47359	down	[L]	Replication, recombination and repair	Molecular Function: damaged DNA binding (GO:0003684);; Molecular Function: protein binding (GO:0005515);; Cellular Component: nucleoplasm (GO:0005654);; Biological Process: DNA dealkylation involved in DNA repair (GO:0006307);; Molecular Function: DNA-3-methyladenine glycosylase activity (GO:0008725);; Molecular Function: DNA-7-methylguanine glycosylase activity (GO:0043916);; Biological Process:…	K03652|0|hsa:4350|K03652 DNA-3-methyladenine glycosylase [EC:3.2.2.21] | (RefSeq) MPG, AAG, ADPG, APNG, CRA36.1, MDG, Mid1, PIG11, PIG16, anpg; N-methylpurine DNA glycosylase	Base excision repair (ko03410)	[L]	Replication, recombination and repair	Methylpurine-DNA glycosylase (MPG)	3MG_HUMAN DNA-3-methyladenine glycosylase OS=Homo sapiens OX=9606 GN=MPG PE=1 SV=3	L	Replication, recombination and repair	DNA-3-methyladenine glycosylase isoform a [Homo sapiens]
HPD	ENSG00000158104	15	26	11	0	3	2	0.0968414	0.674239	0.0181508	0	0.0580787	0.0298689	0.0339316	-3.30994	down	[ER]	Amino acid transport and metabolism;; General function prediction only	Molecular Function: 4-hydroxyphenylpyruvate dioxygenase activity (GO:0003868);; Cellular Component: cytosol (GO:0005829);; Biological Process: L-phenylalanine catabolic process (GO:0006559);; Biological Process: tyrosine catabolic process (GO:0006572);; Biological Process: cellular nitrogen compound metabolic process (GO:0034641);; Molecular Function: metal ion binding (GO:0046872);; Biological P…	K00457|0|ptr:473296|K00457 4-hydroxyphenylpyruvate dioxygenase [EC:1.13.11.27] | (RefSeq) HPD; 4-hydroxyphenylpyruvate dioxygenase	Ubiquinone and other terpenoid-quinone biosynthesis (ko00130);; Tyrosine metabolism (ko00350);; Phenylalanine metabolism (ko00360)	[E]	Amino acid transport and metabolism	Glyoxalase/Bleomycin resistance protein/Dioxygenase superfamily;; Glyoxalase/Bleomycin resistance protein/Dioxygenase superfamily;; Glyoxalase-like domain	4-hydroxyphenylpyruvate dioxygenase GN=HPD OS=Bos taurus (Bovine) PE=2 SV=3	E	Amino acid transport and metabolism	4-hydroxyphenylpyruvate dioxygenase isoform 1 [Homo sapiens]
RPS11	ENSG00000142534	22246	26977	17999	6316	5929	5804	668.814	1262.38	525.136	258.278	280.156	278.395	6.08e-05	-1.80265	down	[J]	Translation, ribosomal structure and biogenesis	Biological Process: nuclear-transcribed mRNA catabolic process, nonsense-mediated decay (GO:0000184);; Molecular Function: structural constituent of ribosome (GO:0003735);; Biological Process: translational initiation (GO:0006413);; Biological Process: translational elongation (GO:0006414);; Biological Process: translational termination (GO:0006415);; Biological Process: SRP-dependent cotranslati…	K02949|1.06881e-112|umr:103657127|K02949 small subunit ribosomal protein S11e | (RefSeq) RPS11; ribosomal protein S11	Ribosome (ko03010)	[J]	Translation, ribosomal structure and biogenesis	Ribosomal protein S17	40S ribosomal protein S11 GN=RPS11 OS=Macaca fascicularis (Crab-eating macaque) PE=2 SV=3	J	Translation, ribosomal structure and biogenesis	40S ribosomal protein S11 [Homo sapiens]
RPS12	ENSG00000112306	26397	15937	22510	9172	7749	7384	789.056	742.559	653.958	366.637	363.131	350.358	1.27e-05	-1.18998	down	[J]	Translation, ribosomal structure and biogenesis	Biological Process: nuclear-transcribed mRNA catabolic process, nonsense-mediated decay (GO:0000184);; Molecular Function: structural constituent of ribosome (GO:0003735);; Cellular Component: mitochondrion (GO:0005739);; Biological Process: translational initiation (GO:0006413);; Biological Process: translational elongation (GO:0006414);; Biological Process: translational termination (GO:0006415…	K02951|6.45686e-90|umr:103663389|K02951 small subunit ribosomal protein S12e | (RefSeq) 40S ribosomal protein S12	Ribosome (ko03010)	[J]	Translation, ribosomal structure and biogenesis	Ribosomal protein L7Ae/L30e/S12e/Gadd45 family	40S ribosomal protein S12 GN=RPS12 OS=Sus scrofa (Pig) PE=2 SV=2	J	Translation, ribosomal structure and biogenesis	40S ribosomal protein S12 [Homo sapiens]
RPS14	ENSG00000164587	53766	72960	53338	23581	20535	19062	1801.14	3765.04	1705.6	1070.37	1091.51	1038.18	0.00216453	-1.42669	down	[J]	Translation, ribosomal structure and biogenesis	Biological Process: ribosomal small subunit assembly (GO:0000028);; Biological Process: negative regulation of transcription from RNA polymerase II promoter (GO:0000122);; Biological Process: nuclear-transcribed mRNA catabolic process, nonsense-mediated decay (GO:0000184);; Molecular Function: structural constituent of ribosome (GO:0003735);; Cellular Component: nucleolus (GO:0005730);; Cellular …	K02955|2.59127e-98|xtr:549476|K02955 small subunit ribosomal protein S14e | (RefSeq) rps14; ribosomal protein S14	Ribosome (ko03010)	[J]	Translation, ribosomal structure and biogenesis	Ribosomal protein S11	40S ribosomal protein S14 (Fragment) GN=RPS14 OS=Sus scrofa (Pig) PE=2 SV=1	J	Translation, ribosomal structure and biogenesis	40S ribosomal protein S14 [Homo sapiens]
RPS15	ENSG00000115268	20931	42889	24819	11623	9398	9172	944.212	3053.63	1104.81	737.32	692.338	689.454	0.00673055	-1.53678	down	[J]	Translation, ribosomal structure and biogenesis	Biological Process: ribosomal small subunit assembly (GO:0000028);; Biological Process: ribosomal small subunit export from nucleus (GO:0000056);; Biological Process: nuclear-transcribed mRNA catabolic process, nonsense-mediated decay (GO:0000184);; Molecular Function: DNA binding (GO:0003677);; Molecular Function: RNA binding (GO:0003723);; Molecular Function: structural constituent of ribosome …	K02958|2.83094e-67|ptr:455550|K02958 small subunit ribosomal protein S15e | (RefSeq) RPS15; 40S ribosomal protein S15	Ribosome (ko03010)	[J]	Translation, ribosomal structure and biogenesis	Ribosomal protein S19	40S ribosomal protein S15 GN=RPS15 OS=Pongo abelii (Sumatran orangutan) PE=2 SV=3	J	Translation, ribosomal structure and biogenesis	PREDICTED: 40S ribosomal protein S15 isoform 6 [Nomascus leucogenys]
RPS15A	ENSG00000134419	3140	2599	2506	1303	1078	1195	993.569	1547.84	788.874	521.637	515.201	548.631	0.00653954	-1.037	down	[J]	Translation, ribosomal structure and biogenesis	Biological Process: nuclear-transcribed mRNA catabolic process, nonsense-mediated decay (GO:0000184);; Molecular Function: RNA binding (GO:0003723);; Molecular Function: structural constituent of ribosome (GO:0003735);; Cellular Component: mitochondrion (GO:0005739);; Cellular Component: Sec61 translocon complex (GO:0005784);; Biological Process: translational initiation (GO:0006413);; Biological…	K02957|RP-S15Ae,RPS15A| small subunit ribosomal protein S15Ae	ko03011; Brite Hierarchies; Protein families: genetic information processing; Ribosome	[J]	Translation, ribosomal structure and biogenesis	Ribosomal protein S8	40S ribosomal protein S15a GN=RPS15A OS=Bos taurus (Bovine) PE=2 SV=1	J	Translation, ribosomal structure and biogenesis	PREDICTED: 40S ribosomal protein S15a [Callithrix jacchus]
RPS16	ENSG00000105193	27222	47505	29626	13075	11653	11076	951.633	2607.93	1001.35	619.181	642.862	630.064	0.00461493	-1.49877	down	[J]	Translation, ribosomal structure and biogenesis	Biological Process: nuclear-transcribed mRNA catabolic process, nonsense-mediated decay (GO:0000184);; Molecular Function: transcription factor activity, sequence-specific DNA binding (GO:0003700);; Molecular Function: RNA binding (GO:0003723);; Molecular Function: structural constituent of ribosome (GO:0003735);; Cellular Component: nucleus (GO:0005634);; Cellular Component: Golgi apparatus (GO:…	K02960|2.13136e-95|ptr:456023|K02960 small subunit ribosomal protein S16e | (RefSeq) RPS16; ribosomal protein S16	Ribosome (ko03010)	[J]	Translation, ribosomal structure and biogenesis	Ribosomal protein S9/S16	40S ribosomal protein S16 GN=RPS16 OS=Sus scrofa (Pig) PE=1 SV=4	J	Translation, ribosomal structure and biogenesis	PREDICTED: 40S ribosomal protein S16 isoform X1 [Homo sapiens]
RPS18	ENSG00000231500	112	90	52	28	22	32	3.37602	4.83131	1.64084	1.07064	1.6451	1.59837	0.0360767	-1.48111	down	[J]	Translation, ribosomal structure and biogenesis	Biological Process: nuclear-transcribed mRNA catabolic process, nonsense-mediated decay (GO:0000184);; Molecular Function: structural constituent of ribosome (GO:0003735);; Cellular Component: collagen trimer (GO:0005581);; Biological Process: translational initiation (GO:0006413);; Biological Process: translational elongation (GO:0006414);; Biological Process: translational termination (GO:00064…	K02964|2.54318e-90|nle:100580186|K02964 small subunit ribosomal protein S18e | (RefSeq) RPS18; ribosomal protein S18	Ribosome (ko03010)	[J]	Translation, ribosomal structure and biogenesis	Ribosomal protein S13/S18	40S ribosomal protein S18 GN=RPS18 OS=Sus scrofa (Pig) PE=1 SV=3	J	Translation, ribosomal structure and biogenesis	PREDICTED: 40S ribosomal protein S18 isoform 1 [Nomascus leucogenys]
RPS19	ENSG00000105372	72887	131878	99318	34041	28081	26595	2524.66	6843.28	3489.68	1555.76	1491.15	1470.84	0.000581902	-1.71997	down	[J]	Translation, ribosomal structure and biogenesis	Biological Process: ribosomal small subunit assembly (GO:0000028);; Biological Process: nuclear-transcribed mRNA catabolic process, nonsense-mediated decay (GO:0000184);; Biological Process: maturation of SSU-rRNA from tricistronic rRNA transcript (SSU-rRNA, 5.8S rRNA, LSU-rRNA) (GO:0000462);; Biological Process: monocyte chemotaxis (GO:0002548);; Molecular Function: structural constituent of rib…	K02966|1.66737e-102|tup:102483715|K02966 small subunit ribosomal protein S19e | (RefSeq) RPS19; ribosomal protein S19	Ribosome (ko03010)	[J]	Translation, ribosomal structure and biogenesis	Ribosomal protein S19e	40S ribosomal protein S19 GN=RPS19 OS=Pongo abelii (Sumatran orangutan) PE=2 SV=3	J	Translation, ribosomal structure and biogenesis	40S ribosomal protein S19 [Homo sapiens]
RPS2	ENSG00000140988	60274	94639	57993	26855	21625	19656	914.519	2417.29	918.695	566.688	553.342	506.516	0.00174441	-1.59698	down	[J]	Translation, ribosomal structure and biogenesis	Biological Process: nuclear-transcribed mRNA catabolic process, nonsense-mediated decay (GO:0000184);; Molecular Function: RNA binding (GO:0003723);; Molecular Function: structural constituent of ribosome (GO:0003735);; Cellular Component: nucleoplasm (GO:0005654);; Cellular Component: nucleolus (GO:0005730);; Biological Process: translational initiation (GO:0006413);; Biological Process: transla…	--	--	[J]	Translation, ribosomal structure and biogenesis	Ribosomal protein S5, N-terminal domain;; Ribosomal protein S5, C-terminal domain	40S ribosomal protein S2 GN=RPS2 OS=Bos taurus (Bovine) PE=2 SV=2	J	Translation, ribosomal structure and biogenesis	hCG2016250, isoform CRA_j [Homo sapiens]
RPS20	ENSG00000008988	57103	53565	56567	22913	19360	18602	1626.2	2305.73	1520.85	863.406	853.237	853.861	0.000231613	-1.30044	down	[J]	Translation, ribosomal structure and biogenesis	Biological Process: nuclear-transcribed mRNA catabolic process, nonsense-mediated decay (GO:0000184);; Molecular Function: RNA binding (GO:0003723);; Molecular Function: structural constituent of ribosome (GO:0003735);; Biological Process: translational initiation (GO:0006413);; Biological Process: translational elongation (GO:0006414);; Biological Process: translational termination (GO:0006415);…	K02969|6.35514e-99|ptr:464184|K02969 small subunit ribosomal protein S20e | (RefSeq) RPS20; ribosomal protein S20	Ribosome (ko03010)	[J]	Translation, ribosomal structure and biogenesis	Ribosomal protein S10p/S20e	40S ribosomal protein S20 GN=RPS20 OS=Macaca fascicularis (Crab-eating macaque) PE=3 SV=1	J	Translation, ribosomal structure and biogenesis	40S ribosomal protein S20 isoform 1 [Homo sapiens]
RPS21	ENSG00000171858	14347	19634	14881	7841	6537	6689	1646.54	3981.9	1860.01	1468.74	1431.27	1456.04	0.0192633	-1.12513	down	--	--	Biological Process: nuclear-transcribed mRNA catabolic process, nonsense-mediated decay (GO:0000184);; Biological Process: endonucleolytic cleavage in ITS1 to separate SSU-rRNA from 5.8S rRNA and LSU-rRNA from tricistronic rRNA transcript (SSU-rRNA, 5.8S rRNA, LSU-rRNA) (GO:0000447);; Biological Process: endonucleolytic cleavage to generate mature 3'-end of SSU-rRNA from (SSU-rRNA, 5.8S rRNA, LSU…	K02971|2.54137e-62|pps:100988865|K02971 small subunit ribosomal protein S21e | (RefSeq) RPS21; ribosomal protein S21	Ribosome (ko03010)	[J]	Translation, ribosomal structure and biogenesis	Ribosomal protein S21e	40S ribosomal protein S21 GN=RPS21 OS=Sus scrofa (Pig) PE=1 SV=1	J	Translation, ribosomal structure and biogenesis	PREDICTED: 40S ribosomal protein S21 isoform X1 [Pan paniscus]
RPS27	ENSG00000177954	7934	3495	3909	1529	1351	1331	781.456	509.995	377.378	215.721	225.722	228.165	9.94e-06	-1.61564	down	[J]	Translation, ribosomal structure and biogenesis	Biological Process: nuclear-transcribed mRNA catabolic process, nonsense-mediated decay (GO:0000184);; Molecular Function: DNA binding (GO:0003677);; Molecular Function: structural constituent of ribosome (GO:0003735);; Molecular Function: protein binding (GO:0005515);; Cellular Component: nucleus (GO:0005634);; Biological Process: DNA repair (GO:0006281);; Biological Process: translational initi…	K02978|2.75297e-46|xma:102225077|K02978 small subunit ribosomal protein S27e | (RefSeq) 40S ribosomal protein S27	Ribosome (ko03010)	[J]	Translation, ribosomal structure and biogenesis	Ribosomal protein S27	40S ribosomal protein S27 GN=RPS27 OS=Bos taurus (Bovine) PE=3 SV=3	J	Translation, ribosomal structure and biogenesis	40S ribosomal protein S27 [Homo sapiens]
RPS28	ENSG00000233927	5666	11890	8068	3566	2803	2298	77.7672	234.192	96.2537	48.1354	48.7617	36.9276	0.00586165	-1.53951	down	[J]	Translation, ribosomal structure and biogenesis	Biological Process: nuclear-transcribed mRNA catabolic process, nonsense-mediated decay (GO:0000184);; Molecular Function: RNA binding (GO:0003723);; Molecular Function: structural constituent of ribosome (GO:0003735);; Biological Process: rRNA processing (GO:0006364);; Biological Process: rRNA export from nucleus (GO:0006407);; Biological Process: translational initiation (GO:0006413);; Biologic…	K02979|1.5051e-31|nle:100602422|K02979 small subunit ribosomal protein S28e | (RefSeq) 40S ribosomal protein S28	Ribosome (ko03010)	[J]	Translation, ribosomal structure and biogenesis	Ribosomal protein S28e	40S ribosomal protein S28 GN=RPS28 OS=Sus scrofa (Pig) PE=1 SV=2	J	Translation, ribosomal structure and biogenesis	PREDICTED: 40S ribosomal protein S28-like isoform 1 [Nomascus leucogenys]
RPS29	ENSG00000213741	6859	7197	7668	2591	2163	1724	0	0	0	441.566	451.377	361.451	1.62e-05	-1.60588	down	[J]	Translation, ribosomal structure and biogenesis	Biological Process: nuclear-transcribed mRNA catabolic process, nonsense-mediated decay (GO:0000184);; Biological Process: angiogenesis (GO:0001525);; Biological Process: vasculogenesis (GO:0001570);; Molecular Function: RNA binding (GO:0003723);; Molecular Function: structural constituent of ribosome (GO:0003735);; Biological Process: translational initiation (GO:0006413);; Biological Process: t…	K02980|7.61565e-43|hsa:6235|K02980 small subunit ribosomal protein S29e | (RefSeq) RPS29, DBA13, S29; ribosomal protein S29	Ribosome (ko03010)	[J]	Translation, ribosomal structure and biogenesis	Ribosomal protein S14p/S29e	40S ribosomal protein S29 GN=RPS29 OS=Pongo abelii (Sumatran orangutan) PE=3 SV=1	J	Translation, ribosomal structure and biogenesis	40S ribosomal protein S29 isoform 2 [Homo sapiens]
RPS3	ENSG00000149273	78889	108352	85037	36149	29964	27873	1504.49	3183.56	1522.45	893.252	859.049	816.175	0.00149725	-1.44697	down	[J]	Translation, ribosomal structure and biogenesis	Biological Process: nuclear-transcribed mRNA catabolic process, nonsense-mediated decay (GO:0000184);; Molecular Function: damaged DNA binding (GO:0003684);; Molecular Function: mRNA binding (GO:0003729);; Molecular Function: structural constituent of ribosome (GO:0003735);; Molecular Function: DNA-(apurinic or apyrimidinic site) lyase activity (GO:0003906);; Molecular Function: endonuclease acti…	K02985|0|mcf:101926445|K02985 small subunit ribosomal protein S3e | (RefSeq) RPS3; ribosomal protein S3	Ribosome (ko03010)	[J]	Translation, ribosomal structure and biogenesis	Ribosomal protein S3, C-terminal domain;; KH domain	40S ribosomal protein S3 GN=RPS3 OS=Sus scrofa (Pig) PE=1 SV=1	J	Translation, ribosomal structure and biogenesis	40S ribosomal protein S3 isoform 2 [Homo sapiens]
RPS4X	ENSG00000198034	68680	37093	57517	22969	19173	18966	502.262	408.87	389.358	219.962	209.18	221.159	9.54e-06	-1.1739	down	[J]	Translation, ribosomal structure and biogenesis	Biological Process: nuclear-transcribed mRNA catabolic process, nonsense-mediated decay (GO:0000184);; Molecular Function: structural constituent of ribosome (GO:0003735);; Cellular Component: polysome (GO:0005844);; Biological Process: translational initiation (GO:0006413);; Biological Process: translational elongation (GO:0006414);; Biological Process: translational termination (GO:0006415);; B…	K02987|0|umr:103680191|K02987 small subunit ribosomal protein S4e | (RefSeq) RPS4X; ribosomal protein S4, X-linked	Ribosome (ko03010)	[J]	Translation, ribosomal structure and biogenesis	Ribosomal family S4e;; RS4NT (NUC023) domain;; KOW motif;; S4 domain	40S ribosomal protein S4 GN=RPS4 OS=Bos taurus (Bovine) PE=2 SV=3	J	Translation, ribosomal structure and biogenesis	40S ribosomal protein S4, X isoform X isoform [Homo sapiens]
RPS4Y1	ENSG00000129824	17048	18045	17752	8180	7073	7169	255.908	435.352	259.747	154.43	148.342	159.397	0.00572016	-1.09488	down	[J]	Translation, ribosomal structure and biogenesis	Biological Process: nuclear-transcribed mRNA catabolic process, nonsense-mediated decay (GO:0000184);; Molecular Function: structural constituent of ribosome (GO:0003735);; Cellular Component: polysome (GO:0005844);; Biological Process: translational initiation (GO:0006413);; Biological Process: translational elongation (GO:0006414);; Biological Process: translational termination (GO:0006415);; B…	K02987|0|hsa:6192|K02987 small subunit ribosomal protein S4e | (RefSeq) RPS4Y1, RPS4Y, S4; ribosomal protein S4, Y-linked 1	Ribosome (ko03010)	[J]	Translation, ribosomal structure and biogenesis	Ribosomal family S4e;; RS4NT (NUC023) domain;; S4 domain;; KOW motif	40S ribosomal protein S4, Y isoform 1 GN=RPS4Y1 OS=Gorilla gorilla gorilla (Lowland gorilla) PE=3 SV=2	J	Translation, ribosomal structure and biogenesis	40S ribosomal protein S4, Y isoform 1 [Homo sapiens]
RPS5	ENSG00000083845	34768	71292	40170	22048	17339	16545	804.586	2548.85	890.033	676.49	622.976	607.007	0.0182074	-1.37478	down	[J]	Translation, ribosomal structure and biogenesis	Biological Process: nuclear-transcribed mRNA catabolic process, nonsense-mediated decay (GO:0000184);; Molecular Function: mRNA binding (GO:0003729);; Molecular Function: structural constituent of ribosome (GO:0003735);; Biological Process: translational initiation (GO:0006413);; Biological Process: translational termination (GO:0006415);; Biological Process: regulation of translational fidelity …	K02989|1.56069e-145|umr:103677222|K02989 small subunit ribosomal protein S5e | (RefSeq) RPS5; ribosomal protein S5	Ribosome (ko03010)	[J]	Translation, ribosomal structure and biogenesis	Ribosomal protein S7p/S5e	40S ribosomal protein S5, N-terminally processed GN=RPS5 OS=Bos taurus (Bovine) PE=2 SV=3	J	Translation, ribosomal structure and biogenesis	40S ribosomal protein S5 [Homo sapiens]
RPS8	ENSG00000142937	73960	64808	73295	30220	25746	26195	1389.56	1886.51	1314.69	750.789	743.272	781.265	0.000404716	-1.19469	down	[J]	Translation, ribosomal structure and biogenesis	Biological Process: nuclear-transcribed mRNA catabolic process, nonsense-mediated decay (GO:0000184);; Biological Process: maturation of SSU-rRNA from tricistronic rRNA transcript (SSU-rRNA, 5.8S rRNA, LSU-rRNA) (GO:0000462);; Molecular Function: structural constituent of ribosome (GO:0003735);; Biological Process: translational initiation (GO:0006413);; Biological Process: translational elongati…	K02995|8.26714e-150|umr:103670787|K02995 small subunit ribosomal protein S8e | (RefSeq) RPS8; ribosomal protein S8	Ribosome (ko03010)	[J]	Translation, ribosomal structure and biogenesis	Ribosomal protein S8e	40S ribosomal protein S8 GN=RPS8 OS=Macaca fascicularis (Crab-eating macaque) PE=2 SV=3	J	Translation, ribosomal structure and biogenesis	40S ribosomal protein S8 [Homo sapiens]
RPSA	ENSG00000168028	65277	90687	77119	37653	30629	29756	786.176	1670.45	879.976	593.249	560.043	559.85	0.0128532	-1.154	down	[J]	Translation, ribosomal structure and biogenesis	Biological Process: ribosomal small subunit assembly (GO:0000028);; Biological Process: nuclear-transcribed mRNA catabolic process, nonsense-mediated decay (GO:0000184);; Biological Process: endonucleolytic cleavage in ITS1 to separate SSU-rRNA from 5.8S rRNA and LSU-rRNA from tricistronic rRNA transcript (SSU-rRNA, 5.8S rRNA, LSU-rRNA) (GO:0000447);; Biological Process: endonucleolytic cleavage …	K02998|0|ptr:740423|K02998 small subunit ribosomal protein SAe | (RefSeq) 40S ribosomal protein SA	Ribosome (ko03010)	[J]	Translation, ribosomal structure and biogenesis	Ribosomal protein S2	40S ribosomal protein SA {ECO:0000255|HAMAP-Rule:MF_03016} OS=Chlorocebus aethiops (Green monkey) PE=2 SV=3	J	Translation, ribosomal structure and biogenesis	40S ribosomal protein SA isoform 2 [Homo sapiens]
SDF4	ENSG00000078808	21278	26658	26297	12349	11235	10040	125.586	231.86	138.774	88.6831	95.4236	87.6594	0.0189135	-1.01902	down	--	--	Molecular Function: calcium ion binding (GO:0005509);; Cellular Component: late endosome (GO:0005770);; Cellular Component: Golgi lumen (GO:0005796);; Cellular Component: plasma membrane (GO:0005886);; Biological Process: UV protection (GO:0009650);; Biological Process: cerebellum development (GO:0021549);; Cellular Component: bleb (GO:0032059);; Molecular Function: identical protein binding (GO:…	K19934|SDF4| calcium-binding protein	ko04131; Brite Hierarchies; Protein families: genetic information processing; Membrane trafficking	[R]	General function prediction only	EF-hand domain pair;; EF hand;; EF-hand domain;; EF hand;; EF-hand domain pair;; Secreted protein acidic and rich in cysteine Ca binding region	45 kDa calcium-binding protein (Precursor) GN=SDF4 OS=Macaca fascicularis (Crab-eating macaque) PE=2 SV=1	R	General function prediction only	45 kDa calcium-binding protein isoform 2 precursor [Homo sapiens]
SLC3A2	ENSG00000168003	22078	37999	30001	7743	6453	5768	187.869	466.211	246.063	94.5273	87.3726	82.6311	7.82e-06	-2.10837	down	[G]	Carbohydrate transport and metabolism	Molecular Function: catalytic activity (GO:0003824);; Molecular Function: calcium:sodium antiporter activity (GO:0005432);; Molecular Function: protein binding (GO:0005515);; Biological Process: carbohydrate metabolic process (GO:0005975);; Biological Process: calcium ion transport (GO:0006816);; Biological Process: blood coagulation (GO:0007596);; Cellular Component: cell surface (GO:0009986);; …	K06519|0|hsa:6520|K06519 solute carrier family 3, member 2 | (RefSeq) SLC3A2, 4F2, 4F2HC, 4T2HC, CD98, CD98HC, MDU1, NACAE; solute carrier family 3 member 2	mTOR signaling pathway (ko04150);; Protein digestion and absorption (ko04974)	[G]	Carbohydrate transport and metabolism	Alpha amylase, catalytic domain	4F2 cell-surface antigen heavy chain OS=Oryctolagus cuniculus (Rabbit) PE=1 SV=2	P	Inorganic ion transport and metabolism	4F2 cell-surface antigen heavy chain [Macaca mulatta]
SPTLC3	ENSG00000172296	714	150	560	118	172	107	2.23644	1.65863	1.41166	0.873524	1.24122	0.554765	0.00565341	-1.47082	down	[H]	Coenzyme transport and metabolism	Molecular Function: serine C-palmitoyltransferase activity (GO:0004758);; Cellular Component: mitochondrion (GO:0005739);; Biological Process: sphingomyelin biosynthetic process (GO:0006686);; Molecular Function: transaminase activity (GO:0008483);; Cellular Component: integral component of membrane (GO:0016021);; Cellular Component: serine C-palmitoyltransferase complex (GO:0017059);; Molecular …	K00654|0|hsa:55304|K00654 serine palmitoyltransferase [EC:2.3.1.50] | (RefSeq) SPTLC3, C20orf38, LCB2B, LCB3, SPT3, SPTLC2L, dJ718P11, dJ718P11.1, hLCB2b; serine palmitoyltransferase long chain base subunit 3	Sphingolipid metabolism (ko00600);; Sphingolipid signaling pathway (ko04071)	[O]	Posttranslational modification, protein turnover, chaperones	Aminotransferase class I and II;; Beta-eliminating lyase	5-aminolevulinate synthase, erythroid-specific, mitochondrial (Precursor) GN=ALAS2 OS=Pongo abelii (Sumatran orangutan) PE=1 SV=1	O	Posttranslational modification, protein turnover, chaperones	serine palmitoyltransferase 3 [Homo sapiens]
HTR7	ENSG00000148680	270	61	136	531	390	432	0.978748	0.303971	0.462627	2.32282	2.087	2.46038	5.65e-05	1.86744	up	--	--	Molecular Function: G-protein coupled serotonin receptor activity (GO:0004993);; Cellular Component: integral component of plasma membrane (GO:0005887);; Biological Process: smooth muscle contraction (GO:0006939);; Biological Process: G-protein coupled receptor signaling pathway, coupled to cyclic nucleotide second messenger (GO:0007187);; Biological Process: serotonin receptor signaling pathway …	K04163|0|ptr:466154|K04163 5-hydroxytryptamine receptor 7 | (RefSeq) HTR7; 5-hydroxytryptamine receptor 7	Ras signaling pathway (ko04014);; Calcium signaling pathway (ko04020);; Neuroactive ligand-receptor interaction (ko04080);; Serotonergic synapse (ko04726)	[R]	General function prediction only	7 transmembrane receptor (rhodopsin family);; Serpentine type 7TM GPCR chemoreceptor Srsx	5-hydroxytryptamine receptor 1A GN=HTR1A OS=Pan troglodytes (Chimpanzee) PE=3 SV=1	T	Signal transduction mechanisms	5-hydroxytryptamine receptor 7 isoform d [Homo sapiens]
HTR1D	ENSG00000179546	81	191	114	15	19	19	0.320226	0.98115	0.467163	0.0879875	0.128048	0.118789	8.02e-05	-2.83031	down	--	--	Biological Process: G-protein coupled receptor internalization (GO:0002031);; Molecular Function: G-protein coupled serotonin receptor activity (GO:0004993);; Cellular Component: cytoplasm (GO:0005737);; Cellular Component: integral component of plasma membrane (GO:0005887);; Biological Process: G-protein coupled receptor signaling pathway, coupled to cyclic nucleotide second messenger (GO:000718…	K04153|0|hsa:3352|K04153 5-hydroxytryptamine receptor 1 | (RefSeq) HTR1D, 5-HT1D, HT1DA, HTR1DA, HTRL, RDC4; 5-hydroxytryptamine receptor 1D	cAMP signaling pathway (ko04024);; Neuroactive ligand-receptor interaction (ko04080);; Serotonergic synapse (ko04726);; Taste transduction (ko04742)	[R]	General function prediction only	7 transmembrane receptor (rhodopsin family);; Serpentine type 7TM GPCR chemoreceptor Srsx	5-hydroxytryptamine receptor 1D GN=HTR1D OS=Oryctolagus cuniculus (Rabbit) PE=3 SV=1	T	Signal transduction mechanisms	5-hydroxytryptamine receptor 1D [Homo sapiens]
HTR1F	ENSG00000179097	0	0	0	15	16	19	0	0	0	0.088352	0.0799998	0.106041	0.000247861	6.72081	up	--	--	Molecular Function: G-protein coupled serotonin receptor activity (GO:0004993);; Cellular Component: integral component of plasma membrane (GO:0005887);; Biological Process: G-protein coupled receptor signaling pathway, coupled to cyclic nucleotide second messenger (GO:0007187);; Biological Process: serotonin receptor signaling pathway (GO:0007210);; Biological Process: chemical synaptic transmis…	K04153|0|ptr:470863|K04153 5-hydroxytryptamine receptor 1 | (RefSeq) HTR1F, 5-HT-1F, 5-HT1F; 5-hydroxytryptamine receptor 1F	cAMP signaling pathway (ko04024);; Neuroactive ligand-receptor interaction (ko04080);; Serotonergic synapse (ko04726);; Taste transduction (ko04742)	[R]	General function prediction only	7 transmembrane receptor (rhodopsin family);; Serpentine type 7TM GPCR chemoreceptor Srsx;; Serpentine type 7TM GPCR chemoreceptor Srv;; Serpentine type 7TM GPCR chemoreceptor Srx	5-hydroxytryptamine receptor 1F (Fragment) GN=HTR1F OS=Pan troglodytes (Chimpanzee) PE=3 SV=1	T	Signal transduction mechanisms	5-hydroxytryptamine receptor 1F [Homo sapiens]
HTR2A	ENSG00000102468	2522	2279	5109	134	89	67	7.59023	13.1914	12.2606	0.369583	0.2938	0.416458	2.73e-36	-4.87857	down	--	--	Biological Process: temperature homeostasis (GO:0001659);; Molecular Function: G-protein alpha-subunit binding (GO:0001965);; Molecular Function: phosphatidylinositol phospholipase C activity (GO:0004435);; Molecular Function: G-protein coupled serotonin receptor activity (GO:0004993);; Cellular Component: cytosol (GO:0005829);; Cellular Component: integral component of plasma membrane (GO:000588…	K04157|0|hsa:3356|K04157 5-hydroxytryptamine receptor 2 | (RefSeq) HTR2A, 5-HT2A, HTR2; 5-hydroxytryptamine receptor 2A	Calcium signaling pathway (ko04020);; Neuroactive ligand-receptor interaction (ko04080);; Gap junction (ko04540);; Serotonergic synapse (ko04726);; Inflammatory mediator regulation of TRP channels (ko04750)	[R]	General function prediction only	7 transmembrane receptor (rhodopsin family);; Serpentine type 7TM GPCR chemoreceptor Srsx;; Serpentine type 7TM GPCR chemoreceptor Srx	5-hydroxytryptamine receptor 2A GN=HTR2A OS=Pongo pygmaeus (Bornean orangutan) PE=2 SV=1	T	Signal transduction mechanisms	5-hydroxytryptamine receptor 2A isoform 1 [Homo sapiens]
OPLAH	ENSG00000178814	115	422	455	16	26	12	0.461867	1.64735	1.15396	0.332063	0.18277	0.283071	3.04e-09	-4.12824	down	[EQ]	Amino acid transport and metabolism;; Secondary metabolites biosynthesis, transport and catabolism	Molecular Function: ATP binding (GO:0005524);; Cellular Component: cytosol (GO:0005829);; Biological Process: glutathione biosynthetic process (GO:0006750);; Biological Process: xenobiotic metabolic process (GO:0006805);; Molecular Function: 5-oxoprolinase (ATP-hydrolyzing) activity (GO:0017168);; Biological Process: glutathione derivative biosynthetic process (GO:1901687);;	K01469|0|hsa:26873|K01469 5-oxoprolinase (ATP-hydrolysing) [EC:3.5.2.9] | (RefSeq) OPLAH, 5-Opase, OPLA, OPLAHD; 5-oxoprolinase (ATP-hydrolysing)	Glutathione metabolism (ko00480)	[E]	Amino acid transport and metabolism	Hydantoinase B/oxoprolinase;; Hydantoinase/oxoprolinase;; Hydantoinase/oxoprolinase N-terminal region	5-oxoprolinase GN=OPLAH OS=Bos taurus (Bovine) PE=1 SV=1	E	Amino acid transport and metabolism	5-oxoprolinase [Homo sapiens]
BRSK2	ENSG00000174672	107	163	162	19	13	13	0.475623	0.811775	0.674048	0.510259	0.14684	0.206288	1.29e-07	-3.15769	down	[RTKL]	General function prediction only;; Signal transduction mechanisms;; Transcription;; Replication, recombination and repair	Biological Process: G2/M transition of mitotic cell cycle (GO:0000086);; Molecular Function: magnesium ion binding (GO:0000287);; Molecular Function: protein serine/threonine kinase activity (GO:0004674);; Molecular Function: ATP binding (GO:0005524);; Cellular Component: endoplasmic reticulum (GO:0005783);; Cellular Component: centrosome (GO:0005813);; Biological Process: exocytosis (GO:0006887)…	K08796|BRSK| BR serine/threonine kinase	ko03036; Brite Hierarchies; Protein families: genetic information processing; Chromosome and associated proteins	[D]	Cell cycle control, cell division, chromosome partitioning	Protein kinase domain;; Protein tyrosine kinase;; Phosphotransferase enzyme family	5&apos;-AMP-activated protein kinase catalytic subunit alpha-1 (Fragment) GN=PRKAA1 OS=Pongo abelii (Sumatran orangutan) PE=2 SV=2	T	Signal transduction mechanisms	serine/threonine-protein kinase BRSK2 isoform 4 [Homo sapiens]
STK11	ENSG00000118046	4267	8729	6730	2483	2037	2084	20.1918	57.1111	28.1067	14.5403	14.0478	15.4039	0.00441998	-1.52633	down	[RTKL]	General function prediction only;; Signal transduction mechanisms;; Transcription;; Replication, recombination and repair	Molecular Function: magnesium ion binding (GO:0000287);; Biological Process: tissue homeostasis (GO:0001894);; Biological Process: vasculature development (GO:0001944);; Molecular Function: p53 binding (GO:0002039);; Molecular Function: protein serine/threonine kinase activity (GO:0004674);; Molecular Function: ATP binding (GO:0005524);; Cellular Component: nucleus (GO:0005634);; Cellular Compone…	K07298|0|hsa:6794|K07298 serine/threonine-protein kinase 11 [EC:2.7.11.1] | (RefSeq) STK11, LKB1, PJS, hLKB1; serine/threonine kinase 11	FoxO signaling pathway (ko04068);; mTOR signaling pathway (ko04150);; PI3K-Akt signaling pathway (ko04151);; AMPK signaling pathway (ko04152);; Longevity regulating pathway (ko04211);; Adipocytokine signaling pathway (ko04920)	[T]	Signal transduction mechanisms	Protein kinase domain;; Protein tyrosine kinase;; Kinase-like	5&apos;-AMP-activated protein kinase catalytic subunit alpha-1 (Fragment) GN=PRKAA1 OS=Pongo abelii (Sumatran orangutan) PE=2 SV=2	T	Signal transduction mechanisms	serine/threonine-protein kinase STK11 [Homo sapiens]
PRKAG2	ENSG00000106617	1939	1202	2615	4385	3579	3588	9.50128	9.05827	11.8708	27.1946	26.2273	27.9604	2.38e-05	1.26277	up	[R]	General function prediction only	Molecular Function: cAMP-dependent protein kinase inhibitor activity (GO:0004862);; Molecular Function: ATP binding (GO:0005524);; Cellular Component: nucleoplasm (GO:0005654);; Cellular Component: cytosol (GO:0005829);; Biological Process: glycogen metabolic process (GO:0005977);; Biological Process: regulation of glycolytic process (GO:0006110);; Biological Process: negative regulation of prote…	K07200|0|ptr:463879|K07200 5'-AMP-activated protein kinase, regulatory gamma subunit | (RefSeq) PRKAG2; protein kinase AMP-activated non-catalytic subunit gamma 2	FoxO signaling pathway (ko04068);; AMPK signaling pathway (ko04152);; Longevity regulating pathway (ko04211);; Longevity regulating pathway - multiple species (ko04213);; Circadian rhythm (ko04710);; Insulin signaling pathway (ko04910);; Adipocytokine signaling pathway (ko04920);; Oxytocin signaling pathway (ko04921);; Glucagon signaling pathway (ko04922);; Insulin resistance (ko04931);; Non-alco…	[C]	Energy production and conversion	CBS domain	5&apos;-AMP-activated protein kinase subunit gamma-2 GN=PRKAG2 OS=Pongo abelii (Sumatran orangutan) PE=2 SV=1	C	Energy production and conversion	5&apos;-AMP-activated protein kinase subunit gamma-2 isoform a [Homo sapiens]
NT5E	ENSG00000135318	44833	18786	57258	151926	130823	133819	159.542	151.392	202.302	664.944	666.439	706.188	7.18e-11	2.09842	up	[F]	Nucleotide transport and metabolism	Molecular Function: nucleotide binding (GO:0000166);; Cellular Component: cytoplasm (GO:0005737);; Cellular Component: plasma membrane (GO:0005886);; Biological Process: purine nucleobase metabolic process (GO:0006144);; Biological Process: AMP catabolic process (GO:0006196);; Biological Process: pyrimidine nucleobase metabolic process (GO:0006206);; Biological Process: DNA metabolic process (GO:…	K19970|0|ptr:462864|K19970 5'-nucleotidase [EC:3.1.3.5] | (RefSeq) NT5E; 5'-nucleotidase ecto	Purine metabolism (ko00230);; Pyrimidine metabolism (ko00240);; Nicotinate and nicotinamide metabolism (ko00760)	[F]	Nucleotide transport and metabolism	5'-nucleotidase, C-terminal domain;; Calcineurin-like phosphoesterase	5&apos;-nucleotidase (Precursor) GN=NT5E OS=Bos taurus (Bovine) PE=1 SV=2	F	Nucleotide transport and metabolism	5&apos;-nucleotidase isoform 1 preproprotein [Homo sapiens]
PGLS	ENSG00000130313	2351	4119	2755	1296	1055	958	46.3939	151.735	59.016	35.4336	35.5962	31.6873	0.00694022	-1.43375	down	[G]	Carbohydrate transport and metabolism	Cellular Component: cytosol (GO:0005829);; Biological Process: pentose-phosphate shunt, oxidative branch (GO:0009051);; Molecular Function: 6-phosphogluconolactonase activity (GO:0017057);; Molecular Function: monosaccharide binding (GO:0048029);;	K01057|2.0562e-143|hsa:25796|K01057 6-phosphogluconolactonase [EC:3.1.1.31] | (RefSeq) PGLS, 6PGL, HEL-S-304; 6-phosphogluconolactonase	Pentose phosphate pathway (ko00030);; Carbon metabolism (ko01200)	[G]	Carbohydrate transport and metabolism	Glucosamine-6-phosphate isomerases/6-phosphogluconolactonase	6-phosphogluconolactonase GN=PGLS OS=Bos taurus (Bovine) PE=2 SV=1	G	Carbohydrate transport and metabolism	6-phosphogluconolactonase [Homo sapiens]
HSPD1	ENSG00000144381	16524	4044	12383	19849	16210	16657	97.1909	31.4449	59.4022	132.182	128.84	139.657	0.0164982	1.02505	up	[O]	Posttranslational modification, protein turnover, chaperones	Molecular Function: lipopolysaccharide binding (GO:0001530);; Molecular Function: p53 binding (GO:0002039);; Biological Process: B cell cytokine production (GO:0002368);; Biological Process: MyD88-dependent toll-like receptor signaling pathway (GO:0002755);; Biological Process: positive regulation of T cell mediated immune response to tumor cell (GO:0002842);; Molecular Function: DNA replication …	K04077|0|hsa:3329|K04077 chaperonin GroEL | (RefSeq) HSPD1, CPN60, GROEL, HLD4, HSP-60, HSP60, HSP65, HuCHA60, SPG13; heat shock protein family D (Hsp60) member 1	RNA degradation (ko03018);; Type I diabetes mellitus (ko04940);; Legionellosis (ko05134);; Tuberculosis (ko05152)	[O]	Posttranslational modification, protein turnover, chaperones	TCP-1/cpn60 chaperonin family	60 kDa heat shock protein, mitochondrial (Precursor) GN=HSPD1 OS=Pongo abelii (Sumatran orangutan) PE=2 SV=1	O	Posttranslational modification, protein turnover, chaperones	60 kDa heat shock protein, mitochondrial [Homo sapiens]
RPLP0	ENSG00000089157	143895	252388	180392	65168	54171	50626	1535.08	4030.75	1767.19	892.285	864.1	866.815	0.000641429	-1.7084	down	[J]	Translation, ribosomal structure and biogenesis	Biological Process: nuclear-transcribed mRNA catabolic process, nonsense-mediated decay (GO:0000184);; Molecular Function: RNA binding (GO:0003723);; Molecular Function: structural constituent of ribosome (GO:0003735);; Molecular Function: protein binding (GO:0005515);; Cellular Component: nucleus (GO:0005634);; Biological Process: translational initiation (GO:0006413);; Biological Process: trans…	K02941|0|ptr:452301|K02941 large subunit ribosomal protein LP0 | (RefSeq) RPLP0; ribosomal protein lateral stalk subunit P0	Ribosome (ko03010)	[J]	Translation, ribosomal structure and biogenesis	Ribosomal protein L10;; 60s Acidic ribosomal protein	60S acidic ribosomal protein P0 GN=RPLP0 OS=Sus scrofa (Pig) PE=1 SV=2	J	Translation, ribosomal structure and biogenesis	60S acidic ribosomal protein P0 [Homo sapiens]
RPLP1	ENSG00000137818	46408	70006	52652	18048	15738	15276	597.104	1267.34	600.398	276.942	278.633	284.464	0.00024876	-1.70681	down	[J]	Translation, ribosomal structure and biogenesis	Biological Process: nuclear-transcribed mRNA catabolic process, nonsense-mediated decay (GO:0000184);; Molecular Function: RNA binding (GO:0003723);; Molecular Function: structural constituent of ribosome (GO:0003735);; Molecular Function: protein binding (GO:0005515);; Biological Process: translational initiation (GO:0006413);; Biological Process: translational elongation (GO:0006414);; Biologic…	K02942|3.49226e-42|ocu:100342089|K02942 large subunit ribosomal protein LP1 | (RefSeq) RPLP1; ribosomal protein lateral stalk subunit P1	Ribosome (ko03010)	[J]	Translation, ribosomal structure and biogenesis	60s Acidic ribosomal protein	60S acidic ribosomal protein P1 GN=RPLP1 OS=Bos taurus (Bovine) PE=3 SV=1	J	Translation, ribosomal structure and biogenesis	60S acidic ribosomal protein P1 isoform 1 [Homo sapiens]
RPLP2	ENSG00000177600	32254	52000	37334	15983	14603	12842	679.884	1702.05	754.67	454.015	482.654	430.015	0.00445949	-1.41999	down	[J]	Translation, ribosomal structure and biogenesis	Biological Process: nuclear-transcribed mRNA catabolic process, nonsense-mediated decay (GO:0000184);; Molecular Function: RNA binding (GO:0003723);; Molecular Function: structural constituent of ribosome (GO:0003735);; Biological Process: translational initiation (GO:0006413);; Biological Process: translational elongation (GO:0006414);; Biological Process: translational termination (GO:0006415);…	K02943|3.02523e-35|chx:102179549|K02943 large subunit ribosomal protein LP2 | (RefSeq) RPLP2; ribosomal protein lateral stalk subunit P2	Ribosome (ko03010)	[J]	Translation, ribosomal structure and biogenesis	60s Acidic ribosomal protein	60S acidic ribosomal protein P2 GN=RPLP2 OS=Bos taurus (Bovine) PE=3 SV=1	J	Translation, ribosomal structure and biogenesis	hypothetical protein EGK_20635 [Macaca mulatta]
NMD3	ENSG00000169251	4807	1527	3682	5992	5073	5119	23.2183	11.9249	17.7027	36.5294	33.1279	36.9014	0.005103	1.01029	up	[J]	Translation, ribosomal structure and biogenesis	Cellular Component: nucleoplasm (GO:0005654);; Cellular Component: nucleolus (GO:0005730);; Cellular Component: cytoplasm (GO:0005737);; Biological Process: protein transport (GO:0015031);;	K07562|0|hsa:51068|K07562 nonsense-mediated mRNA decay protein 3 | (RefSeq) NMD3, CGI-07; NMD3 ribosome export adaptor	Ribosome biogenesis in eukaryotes (ko03008);; RNA transport (ko03013)	[J]	Translation, ribosomal structure and biogenesis	NMD3 family	60S ribosomal export protein NMD3 GN=NMD3 OS=Pongo abelii (Sumatran orangutan) PE=2 SV=1	J	Translation, ribosomal structure and biogenesis	hypothetical protein EGK_11941 [Macaca mulatta]
RPL10	ENSG00000147403	41541	61151	44662	14581	12459	11523	1068.11	2379.19	1128.52	524.432	523.001	488.51	5.29e-05	-1.85936	down	[J]	Translation, ribosomal structure and biogenesis	Biological Process: nuclear-transcribed mRNA catabolic process, nonsense-mediated decay (GO:0000184);; Molecular Function: structural constituent of ribosome (GO:0003735);; Cellular Component: nucleus (GO:0005634);; Cellular Component: endoplasmic reticulum (GO:0005783);; Biological Process: translational initiation (GO:0006413);; Biological Process: translational elongation (GO:0006414);; Biolog…	K02866|3.74377e-158|tup:102492001|K02866 large subunit ribosomal protein L10e | (RefSeq) RPL10; ribosomal protein L10	Ribosome (ko03010)	[J]	Translation, ribosomal structure and biogenesis	Ribosomal protein L16p/L10e	60S ribosomal protein L10 GN=RPL10 OS=Papio anubis (Olive baboon) PE=3 SV=1	J	Translation, ribosomal structure and biogenesis	ribosomal protein L10 (predicted) [Otolemur garnettii]
RPL10A	ENSG00000198755	40052	32603	33115	14174	12177	11420	949.966	1179.77	749.08	447.296	446.471	430.205	0.000120692	-1.31647	down	[J]	Translation, ribosomal structure and biogenesis	Biological Process: nuclear-transcribed mRNA catabolic process, nonsense-mediated decay (GO:0000184);; Molecular Function: RNA binding (GO:0003723);; Molecular Function: structural constituent of ribosome (GO:0003735);; Cellular Component: mitochondrion (GO:0005739);; Biological Process: translational initiation (GO:0006413);; Biological Process: translational elongation (GO:0006414);; Biological…	K02865|8.56041e-143|tup:102497757|K02865 large subunit ribosomal protein L10Ae | (RefSeq) RPL10A; ribosomal protein L10a	Ribosome (ko03010)	[J]	Translation, ribosomal structure and biogenesis	Ribosomal protein L1p/L10e family	60S ribosomal protein L10a GN=RPL10A OS=Bos taurus (Bovine) PE=2 SV=3	J	Translation, ribosomal structure and biogenesis	Csa-19 [Homo sapiens]
RPL12	ENSG00000197958	32403	21010	19626	9715	8589	8174	886.369	862.447	495.822	345.8	353.279	355.973	0.000447343	-1.27255	down	[J]	Translation, ribosomal structure and biogenesis	Biological Process: nuclear-transcribed mRNA catabolic process, nonsense-mediated decay (GO:0000184);; Molecular Function: RNA binding (GO:0003723);; Molecular Function: structural constituent of ribosome (GO:0003735);; Biological Process: translational initiation (GO:0006413);; Biological Process: translational elongation (GO:0006414);; Biological Process: translational termination (GO:0006415);…	K02870|6.85789e-117|ssc:414416|K02870 large subunit ribosomal protein L12e | (RefSeq) RPL12; ribosomal protein L12	Ribosome (ko03010)	[J]	Translation, ribosomal structure and biogenesis	Ribosomal protein L11, N-terminal domain;; Ribosomal protein L11, RNA binding domain	60S ribosomal protein L12 GN=RPL12 OS=Canis familiaris (Dog) PE=1 SV=1	J	Translation, ribosomal structure and biogenesis	60S ribosomal protein L12 [Homo sapiens]
RPL13	ENSG00000167526	61685	111859	68152	27838	24110	21707	1625.73	4592.44	1742.18	958.595	954.226	873.487	0.00151219	-1.67965	down	[J]	Translation, ribosomal structure and biogenesis	Biological Process: nuclear-transcribed mRNA catabolic process, nonsense-mediated decay (GO:0000184);; Molecular Function: RNA binding (GO:0003723);; Molecular Function: structural constituent of ribosome (GO:0003735);; Molecular Function: protein binding (GO:0005515);; Biological Process: translational initiation (GO:0006413);; Biological Process: translational elongation (GO:0006414);; Biologic…	K02873|2.63628e-129|hsa:6137|K02873 large subunit ribosomal protein L13e | (RefSeq) RPL13, BBC1, D16S444E, D16S44E, L13; ribosomal protein L13	Ribosome (ko03010)	[J]	Translation, ribosomal structure and biogenesis	Ribosomal protein L13e	60S ribosomal protein L13 GN=RPL13 OS=Bos taurus (Bovine) PE=2 SV=3	J	Translation, ribosomal structure and biogenesis	60S ribosomal protein L13 isoform 1 [Homo sapiens]
RPL13A	ENSG00000142541	97785	142759	103094	35939	30226	25557	1354.99	3047.86	1365.46	664.736	639.857	556.106	7.45e-05	-1.83543	down	[J]	Translation, ribosomal structure and biogenesis	Biological Process: nuclear-transcribed mRNA catabolic process, nonsense-mediated decay (GO:0000184);; Molecular Function: structural constituent of ribosome (GO:0003735);; Biological Process: translational elongation (GO:0006414);; Biological Process: translational termination (GO:0006415);; Biological Process: SRP-dependent cotranslational protein targeting to membrane (GO:0006614);; Biological…	K02872|3.77747e-130|ptr:456207|K02872 large subunit ribosomal protein L13Ae | (RefSeq) RPL13A; ribosomal protein L13a	Ribosome (ko03010)	[J]	Translation, ribosomal structure and biogenesis	Ribosomal protein L13	60S ribosomal protein L13a GN=RPL13A OS=Pongo abelii (Sumatran orangutan) PE=2 SV=3	J	Translation, ribosomal structure and biogenesis	60S ribosomal protein L13a isoform 1 [Homo sapiens]
RPL18	ENSG00000063177	32159	61477	36915	17679	15078	13717	716.412	2052.32	774.629	513.843	508.856	492.333	0.0082145	-1.46253	down	[J]	Translation, ribosomal structure and biogenesis	Biological Process: nuclear-transcribed mRNA catabolic process, nonsense-mediated decay (GO:0000184);; Molecular Function: RNA polymerase II regulatory region sequence-specific DNA binding (GO:0000977);; Molecular Function: transcriptional activator activity, RNA polymerase II core promoter proximal region sequence-specific binding (GO:0001077);; Molecular Function: RNA binding (GO:0003723);; Mol…	K02883|3.44769e-131|ptr:456183|K02883 large subunit ribosomal protein L18e | (RefSeq) RPL18; ribosomal protein L18	Ribosome (ko03010)	[J]	Translation, ribosomal structure and biogenesis	Ribosomal protein L18e/L15	60S ribosomal protein L18 GN=RPL18 OS=Macaca fascicularis (Crab-eating macaque) PE=2 SV=1	J	Translation, ribosomal structure and biogenesis	PREDICTED: uncharacterized LOC101867006 isoform X1 [Macaca fascicularis]
RPL18A	ENSG00000105640	45026	75512	47996	18125	15501	14777	1225.3	3190.56	1253.77	662.569	663.436	649.48	0.000537891	-1.75142	down	[J]	Translation, ribosomal structure and biogenesis	Biological Process: nuclear-transcribed mRNA catabolic process, nonsense-mediated decay (GO:0000184);; Molecular Function: RNA binding (GO:0003723);; Molecular Function: structural constituent of ribosome (GO:0003735);; Biological Process: translational initiation (GO:0006413);; Biological Process: translational elongation (GO:0006414);; Biological Process: translational termination (GO:0006415);…	K02882|2.50039e-129|ptr:748555|K02882 large subunit ribosomal protein L18Ae | (RefSeq) RPL18A; ribosomal protein L18a	Ribosome (ko03010)	[J]	Translation, ribosomal structure and biogenesis	Ribosomal L18ae/LX protein domain	60S ribosomal protein L18a GN=RPL18A OS=Bos taurus (Bovine) PE=2 SV=1	J	Translation, ribosomal structure and biogenesis	60S ribosomal protein L18a [Homo sapiens]
RPL19	ENSG00000108298	50499	44094	49904	22444	19376	18877	1222.52	1631.61	1141.12	714.496	719.337	716.937	0.00161001	-1.07866	down	[J]	Translation, ribosomal structure and biogenesis	Biological Process: nuclear-transcribed mRNA catabolic process, nonsense-mediated decay (GO:0000184);; Molecular Function: RNA binding (GO:0003723);; Molecular Function: structural constituent of ribosome (GO:0003735);; Biological Process: translational initiation (GO:0006413);; Biological Process: translational elongation (GO:0006414);; Biological Process: translational termination (GO:0006415);…	K02885|3.71075e-87|phi:102107451|K02885 large subunit ribosomal protein L19e | (RefSeq) RPL19; ribosomal protein L19	Ribosome (ko03010)	[J]	Translation, ribosomal structure and biogenesis	Ribosomal protein L19e	60S ribosomal protein L19 GN=RPL19 OS=Pongo abelii (Sumatran orangutan) PE=2 SV=1	J	Translation, ribosomal structure and biogenesis	ribosomal protein L19 variant [Homo sapiens]
RPL27	ENSG00000131469	9851	6424	6162	3480	3079	2737	337.431	342.699	191.284	124.676	135.958	120.867	0.00329969	-1.08127	down	[J]	Translation, ribosomal structure and biogenesis	Biological Process: nuclear-transcribed mRNA catabolic process, nonsense-mediated decay (GO:0000184);; Molecular Function: structural constituent of ribosome (GO:0003735);; Biological Process: translational initiation (GO:0006413);; Biological Process: translational elongation (GO:0006414);; Biological Process: translational termination (GO:0006415);; Biological Process: SRP-dependent cotranslati…	K02901|8.98206e-65|clv:102095478|K02901 large subunit ribosomal protein L27e | (RefSeq) RPL27; ribosomal protein L27	Ribosome (ko03010)	[J]	Translation, ribosomal structure and biogenesis	Ribosomal L27e protein family	60S ribosomal protein L27 GN=RPL27 OS=Sus scrofa (Pig) PE=1 SV=1	J	Translation, ribosomal structure and biogenesis	60S ribosomal protein L27 [Homo sapiens]
RPL28	ENSG00000108107	39261	41197	30734	12985	10774	10449	807.245	1454.21	580.904	333.99	334.756	331.141	0.000152453	-1.58652	down	--	--	Biological Process: nuclear-transcribed mRNA catabolic process, nonsense-mediated decay (GO:0000184);; Molecular Function: RNA binding (GO:0003723);; Molecular Function: structural constituent of ribosome (GO:0003735);; Molecular Function: protein binding (GO:0005515);; Biological Process: translational initiation (GO:0006413);; Biological Process: translational elongation (GO:0006414);; Biologic…	K02903|4.14636e-74|pon:100453548|K02903 large subunit ribosomal protein L28e | (RefSeq) RPL28; ribosomal protein L28	Ribosome (ko03010)	[J]	Translation, ribosomal structure and biogenesis	Ribosomal L28e protein family	60S ribosomal protein L28 GN=RPL28 OS=Bos taurus (Bovine) PE=2 SV=3	J	Translation, ribosomal structure and biogenesis	PREDICTED: 60S ribosomal protein L28 isoform X1 [Homo sapiens]
RPL29	ENSG00000162244	51645	73225	55881	28840	23446	23576	1587.19	3789.13	1776	1110.79	1248.8	1270.64	0.0153681	-1.16899	down	--	--	Biological Process: nuclear-transcribed mRNA catabolic process, nonsense-mediated decay (GO:0000184);; Molecular Function: RNA binding (GO:0003723);; Molecular Function: structural constituent of ribosome (GO:0003735);; Biological Process: translational initiation (GO:0006413);; Biological Process: translational elongation (GO:0006414);; Biological Process: translational termination (GO:0006415);…	K02905|6.08963e-65|oas:101113539|K02905 large subunit ribosomal protein L29e | (RefSeq) RPL29; ribosomal protein L29	Ribosome (ko03010)	[J]	Translation, ribosomal structure and biogenesis	Ribosomal L29e protein family	60S ribosomal protein L29 GN=RPL29 OS=Macaca fascicularis (Crab-eating macaque) PE=2 SV=3	J	Translation, ribosomal structure and biogenesis	RecName: Full=60S ribosomal protein L29 [Macaca fascicularis]
RPL3	ENSG00000100316	124839	129489	113399	41724	36051	34412	1200.39	1864.2	1008.33	520.313	523.265	521.859	4.28e-05	-1.5819	down	[J]	Translation, ribosomal structure and biogenesis	Biological Process: nuclear-transcribed mRNA catabolic process, nonsense-mediated decay (GO:0000184);; Molecular Function: RNA binding (GO:0003723);; Molecular Function: structural constituent of ribosome (GO:0003735);; Cellular Component: nucleolus (GO:0005730);; Biological Process: translational initiation (GO:0006413);; Biological Process: translational elongation (GO:0006414);; Biological Pro…	K02925|0|pps:100985457|K02925 large subunit ribosomal protein L3e | (RefSeq) RPL3; ribosomal protein L3	Ribosome (ko03010)	[J]	Translation, ribosomal structure and biogenesis	Ribosomal protein L3	60S ribosomal protein L3 GN=RPL3 OS=Macaca fascicularis (Crab-eating macaque) PE=2 SV=3	J	Translation, ribosomal structure and biogenesis	60S ribosomal protein L3 isoform a [Homo sapiens]
RPL30	ENSG00000156482	6054	5719	4667	2447	2258	2035	791.658	1172.82	563.117	404.137	436.01	424.011	0.00550005	-1.14963	down	[J]	Translation, ribosomal structure and biogenesis	Biological Process: nuclear-transcribed mRNA catabolic process, nonsense-mediated decay (GO:0000184);; Molecular Function: RNA binding (GO:0003723);; Molecular Function: structural constituent of ribosome (GO:0003735);; Biological Process: translational initiation (GO:0006413);; Biological Process: translational elongation (GO:0006414);; Biological Process: translational termination (GO:0006415);…	K02908|7.6774e-79|tup:102501337|K02908 large subunit ribosomal protein L30e | (RefSeq) RPL30; ribosomal protein L30	Ribosome (ko03010)	[J]	Translation, ribosomal structure and biogenesis	Ribosomal protein L7Ae/L30e/S12e/Gadd45 family	60S ribosomal protein L30 GN=RPL30 OS=Macaca fascicularis (Crab-eating macaque) PE=3 SV=3	J	Translation, ribosomal structure and biogenesis	60S ribosomal protein L30 [Homo sapiens]
RPL31	ENSG00000071082	16524	12968	12843	5552	4602	4475	502.545	552.313	351.971	218.289	194.107	199.402	7.85e-05	-1.36227	down	[J]	Translation, ribosomal structure and biogenesis	Biological Process: nuclear-transcribed mRNA catabolic process, nonsense-mediated decay (GO:0000184);; Molecular Function: RNA binding (GO:0003723);; Molecular Function: structural constituent of ribosome (GO:0003735);; Cellular Component: cytosol (GO:0005829);; Cellular Component: ribosome (GO:0005840);; Biological Process: translational elongation (GO:0006414);; Biological Process: translationa…	K02910|7.25102e-61|shr:100923948|K02910 large subunit ribosomal protein L31e | (RefSeq) RPL31; ribosomal protein L31	Ribosome (ko03010)	[J]	Translation, ribosomal structure and biogenesis	Ribosomal protein L31e	60S ribosomal protein L31 GN=RPL31 OS=Sus scrofa (Pig) PE=1 SV=1	J	Translation, ribosomal structure and biogenesis	PREDICTED: 60S ribosomal protein L31 isoform X1 [Pan paniscus]
RPL32	ENSG00000144713	39171	42479	38882	18294	14645	14266	1000.23	1489.77	900.815	595.348	564.402	594.441	0.00242123	-1.22541	down	[J]	Translation, ribosomal structure and biogenesis	Biological Process: nuclear-transcribed mRNA catabolic process, nonsense-mediated decay (GO:0000184);; Molecular Function: structural constituent of ribosome (GO:0003735);; Biological Process: translational initiation (GO:0006413);; Biological Process: translational elongation (GO:0006414);; Biological Process: translational termination (GO:0006415);; Biological Process: SRP-dependent cotranslati…	K02912|7.88029e-80|umr:103669537|K02912 large subunit ribosomal protein L32e | (RefSeq) RPL32; ribosomal protein L32	Ribosome (ko03010)	[J]	Translation, ribosomal structure and biogenesis	Ribosomal protein L32	60S ribosomal protein L32 GN=RPL32 OS=Sus scrofa (Pig) PE=1 SV=3	J	Translation, ribosomal structure and biogenesis	hypothetical protein EGM_10455 [Macaca fascicularis]
RPL34	ENSG00000109475	26389	27287	22778	12129	10364	11139	1585.26	2669.08	1379.2	1017.47	1034.19	1115.89	0.0131171	-1.05367	down	[J]	Translation, ribosomal structure and biogenesis	Biological Process: nuclear-transcribed mRNA catabolic process, nonsense-mediated decay (GO:0000184);; Molecular Function: RNA binding (GO:0003723);; Molecular Function: structural constituent of ribosome (GO:0003735);; Cellular Component: mitochondrion (GO:0005739);; Biological Process: translational initiation (GO:0006413);; Biological Process: translational elongation (GO:0006414);; Biological…	K02915|3.53487e-67|umr:103661731|K02915 large subunit ribosomal protein L34e | (RefSeq) RPL34; ribosomal protein L34	Ribosome (ko03010)	[J]	Translation, ribosomal structure and biogenesis	Ribosomal protein L34e	60S ribosomal protein L34 GN=RPL34 OS=Sus scrofa (Pig) PE=3 SV=2	J	Translation, ribosomal structure and biogenesis	60S ribosomal protein L34 [Homo sapiens]
RPL35	ENSG00000136942	25091	42061	25594	12632	10837	9623	1330.07	3516.37	1317.19	937.491	947.801	882.396	0.00639607	-1.4452	down	[J]	Translation, ribosomal structure and biogenesis	Biological Process: nuclear-transcribed mRNA catabolic process, nonsense-mediated decay (GO:0000184);; Molecular Function: mRNA binding (GO:0003729);; Molecular Function: structural constituent of ribosome (GO:0003735);; Cellular Component: nucleolus (GO:0005730);; Biological Process: translational initiation (GO:0006413);; Biological Process: translational elongation (GO:0006414);; Biological Pr…	K02918|1.55886e-60|phd:102319720|K02918 large subunit ribosomal protein L35e | (RefSeq) 60S ribosomal protein L35-like	Ribosome (ko03010)	[J]	Translation, ribosomal structure and biogenesis	Ribosomal L29 protein	60S ribosomal protein L35 GN=RPL35 OS=Bos taurus (Bovine) PE=2 SV=3	J	Translation, ribosomal structure and biogenesis	60S ribosomal protein L35 [Homo sapiens]
RPL36	ENSG00000130255	5325	8258	4430	2120	1897	1806	174.576	399.978	131.811	85.5044	87.4672	86.3846	0.0029654	-1.58587	down	[J]	Translation, ribosomal structure and biogenesis	Biological Process: nuclear-transcribed mRNA catabolic process, nonsense-mediated decay (GO:0000184);; Molecular Function: structural constituent of ribosome (GO:0003735);; Cellular Component: nucleolus (GO:0005730);; Biological Process: translational initiation (GO:0006413);; Biological Process: translational elongation (GO:0006414);; Biological Process: translational termination (GO:0006415);; …	--	--	[J]	Translation, ribosomal structure and biogenesis	Ribosomal protein L36e	60S ribosomal protein L36 GN=RPL36 OS=Pongo abelii (Sumatran orangutan) PE=3 SV=3	J	Translation, ribosomal structure and biogenesis	PREDICTED: 60S ribosomal protein L36-like [Macaca fascicularis]
RPL37A	ENSG00000197756	30922	29055	28426	13413	11903	10972	1701.1	2646.29	1633.38	964.171	999.908	962.495	0.00247055	-1.13316	down	[J]	Translation, ribosomal structure and biogenesis	Biological Process: nuclear-transcribed mRNA catabolic process, nonsense-mediated decay (GO:0000184);; Molecular Function: structural constituent of ribosome (GO:0003735);; Biological Process: translational initiation (GO:0006413);; Biological Process: translational elongation (GO:0006414);; Biological Process: translational termination (GO:0006415);; Biological Process: SRP-dependent cotranslati…	K02921|2.04911e-59|umr:103662778|K02921 large subunit ribosomal protein L37Ae | (RefSeq) RPL37A; ribosomal protein L37a	Ribosome (ko03010)	[J]	Translation, ribosomal structure and biogenesis	Ribosomal L37ae protein family	60S ribosomal protein L37a GN=RPL37A OS=Pongo abelii (Sumatran orangutan) PE=3 SV=3	J	Translation, ribosomal structure and biogenesis	60S ribosomal protein L37a [Homo sapiens]
RPL39	ENSG00000198918	20600	18164	21825	8983	7571	7038	1589.6	2306.85	1733.14	1047.98	1050.79	972.695	0.000352479	-1.18664	down	[J]	Translation, ribosomal structure and biogenesis	Biological Process: nuclear-transcribed mRNA catabolic process, nonsense-mediated decay (GO:0000184);; Molecular Function: RNA binding (GO:0003723);; Molecular Function: structural constituent of ribosome (GO:0003735);; Biological Process: translational initiation (GO:0006413);; Biological Process: translational elongation (GO:0006414);; Biological Process: translational termination (GO:0006415);…	--	--	[J]	Translation, ribosomal structure and biogenesis	Ribosomal L39 protein	60S ribosomal protein L39 GN=RPL39 OS=Bos taurus (Bovine) PE=3 SV=3	J	Translation, ribosomal structure and biogenesis	hypothetical protein EGM_16764, partial [Macaca fascicularis]
RPL39L	ENSG00000163923	134	92	102	23	1	2	2.58004	2.97784	2.15341	0.734921	0	0.094281	0.000204811	-3.55044	down	[J]	Translation, ribosomal structure and biogenesis	Biological Process: nuclear-transcribed mRNA catabolic process, nonsense-mediated decay (GO:0000184);; Molecular Function: RNA binding (GO:0003723);; Molecular Function: structural constituent of ribosome (GO:0003735);; Biological Process: translational initiation (GO:0006413);; Biological Process: translational elongation (GO:0006414);; Biological Process: translational termination (GO:0006415);…	K02924|RP-L39e,RPL39| large subunit ribosomal protein L39e	ko03011; Brite Hierarchies; Protein families: genetic information processing; Ribosome	[J]	Translation, ribosomal structure and biogenesis	Ribosomal L39 protein	60S ribosomal protein L39 GN=RPL39 OS=Bos taurus (Bovine) PE=3 SV=3	J	Translation, ribosomal structure and biogenesis	60S ribosomal protein L39-like [Homo sapiens]
RPL4	ENSG00000174444	135772	119297	125614	60249	49608	49122	1545.41	2136.56	1315.64	852.813	809.085	817.278	0.00197902	-1.09593	down	[J]	Translation, ribosomal structure and biogenesis	Biological Process: nuclear-transcribed mRNA catabolic process, nonsense-mediated decay (GO:0000184);; Molecular Function: RNA binding (GO:0003723);; Molecular Function: structural constituent of ribosome (GO:0003735);; Molecular Function: protein binding (GO:0005515);; Cellular Component: nucleolus (GO:0005730);; Biological Process: translational initiation (GO:0006413);; Biological Process: tra…	K02930|0|mcc:710590|K02930 large subunit ribosomal protein L4e | (RefSeq) RPL4; ribosomal protein L4	Ribosome (ko03010)	[A]	RNA processing and modification	Ribosomal protein L4/L1 family;; 60S ribosomal protein L4 C-terminal domain	60S ribosomal protein L4 GN=RPL4 OS=Bos taurus (Bovine) PE=2 SV=3	J	Translation, ribosomal structure and biogenesis	ribosomal protein L4 [Homo sapiens]
UBA52	ENSG00000221983	20917	24280	20762	9811	8998	7788	674.88	1205.89	648.97	443.216	473.26	430.932	0.00526881	-1.19431	down	[O]	Posttranslational modification, protein turnover, chaperones	Biological Process: negative regulation of transcription from RNA polymerase II promoter (GO:0000122);; Biological Process: nuclear-transcribed mRNA catabolic process, nonsense-mediated decay (GO:0000184);; Biological Process: activation of MAPK activity (GO:0000187);; Biological Process: protein polyubiquitination (GO:0000209);; Biological Process: antigen processing and presentation of exogenou…	K02927|2.48652e-69|shr:100933021|K02927 large subunit ribosomal protein L40e | (RefSeq) UBA52; ubiquitin A-52 residue ribosomal protein fusion product 1	Ribosome (ko03010)	[J]	Translation, ribosomal structure and biogenesis	Ubiquitin family;; Ribosomal L40e family;; Ubiquitin-2 like Rad60 SUMO-like;; Ubiquitin-like domain	60S ribosomal protein L40 (Precursor) GN=UBA52 OS=Ovis aries (Sheep) PE=2 SV=2	J	Translation, ribosomal structure and biogenesis	PREDICTED: ubiquitin-60S ribosomal protein L40 isoform X1 [Papio anubis]
RPL7A	ENSG00000148303	98172	127906	97077	47990	39867	38823	1693.51	3411.11	1594.42	1098.44	1063.9	1062.15	0.00637299	-1.25937	down	[J]	Translation, ribosomal structure and biogenesis	Biological Process: nuclear-transcribed mRNA catabolic process, nonsense-mediated decay (GO:0000184);; Molecular Function: RNA binding (GO:0003723);; Molecular Function: structural constituent of ribosome (GO:0003735);; Molecular Function: protein binding (GO:0005515);; Biological Process: translational initiation (GO:0006413);; Biological Process: translational elongation (GO:0006414);; Biologic…	K02936|2.9173e-162|rno:296596|K02936 large subunit ribosomal protein L7Ae | (RefSeq) Rpl7a; ribosomal protein L7a	Ribosome (ko03010)	[J]	Translation, ribosomal structure and biogenesis	Ribosomal protein L7Ae/L30e/S12e/Gadd45 family	60S ribosomal protein L7a GN=RPL7A OS=Macaca fascicularis (Crab-eating macaque) PE=2 SV=1	J	Translation, ribosomal structure and biogenesis	60S ribosomal protein L7a [Homo sapiens]
RPL8	ENSG00000161016	36258	74482	44705	22523	20109	17551	718.451	2055.81	822.47	578.266	579.633	533.342	0.0190067	-1.34751	down	[J]	Translation, ribosomal structure and biogenesis	Biological Process: nuclear-transcribed mRNA catabolic process, nonsense-mediated decay (GO:0000184);; Molecular Function: structural constituent of ribosome (GO:0003735);; Biological Process: translational initiation (GO:0006413);; Biological Process: translational elongation (GO:0006414);; Biological Process: translational termination (GO:0006415);; Biological Process: SRP-dependent cotranslati…	K02938|5.60444e-177|lve:103074728|K02938 large subunit ribosomal protein L8e | (RefSeq) RPL8; ribosomal protein L8	Ribosome (ko03010)	[J]	Translation, ribosomal structure and biogenesis	Ribosomal Proteins L2, C-terminal domain;; Ribosomal Proteins L2, RNA binding domain	60S ribosomal protein L8 GN=RPL8 OS=Bos taurus (Bovine) PE=2 SV=3	J	Translation, ribosomal structure and biogenesis	60S ribosomal protein L8 [Homo sapiens]
INPP5D	ENSG00000168918	61	142	95	36	20	31	0.464628	0.61865	0.423426	0.0505064	0.07805	0.111437	0.0217702	-1.74573	down	--	--	Molecular Function: inositol-polyphosphate 5-phosphatase activity (GO:0004445);; Cellular Component: cytosol (GO:0005829);; Biological Process: phosphatidylinositol biosynthetic process (GO:0006661);; Biological Process: blood coagulation (GO:0007596);; Biological Process: determination of adult lifespan (GO:0008340);; Biological Process: negative regulation of signal transduction (GO:0009968);; …	K03084|0|hsa:3635|K03084 phosphatidylinositol-3,4,5-trisphosphate 5-phosphatase 1 [EC:3.1.3.86] | (RefSeq) INPP5D, SHIP, SHIP-1, SHIP1, SIP-145, hp51CN, p150Ship; inositol polyphosphate-5-phosphatase D	Inositol phosphate metabolism (ko00562);; Phosphatidylinositol signaling system (ko04070);; B cell receptor signaling pathway (ko04662);; Fc epsilon RI signaling pathway (ko04664);; Fc gamma R-mediated phagocytosis (ko04666)	[U]	Intracellular trafficking, secretion, and vesicular transport	Endonuclease/Exonuclease/phosphatase family;; SH2 domain	72 kDa inositol polyphosphate 5-phosphatase (Precursor) GN=INPP5E OS=Pan troglodytes (Chimpanzee) PE=2 SV=1	T	Signal transduction mechanisms	phosphatidylinositol 3,4,5-trisphosphate 5-phosphatase 1 isoform a [Homo sapiens]
NUDT1	ENSG00000106268	222	321	292	107	93	83	4.78735	9.4503	5.90462	2.38086	2.59379	1.78389	0.00521328	-1.45721	down	[LR]	Replication, recombination and repair;; General function prediction only	Molecular Function: GTPase activity (GO:0003924);; Cellular Component: nucleus (GO:0005634);; Cellular Component: mitochondrial matrix (GO:0005759);; Cellular Component: cytosol (GO:0005829);; Biological Process: obsolete GTP catabolic process (GO:0006184);; Biological Process: obsolete ATP catabolic process (GO:0006200);; Biological Process: dGTP catabolic process (GO:0006203);; Biological Proce…	K17816|NUDT1,MTH1| 8-oxo-dGTP diphosphatase / 2-hydroxy-dATP diphosphatase	ko03400; Brite Hierarchies; Protein families: genetic information processing; DNA repair and recombination proteins	--	--	NUDIX domain	8ODP_HUMAN 7,8-dihydro-8-oxoguanine triphosphatase OS=Homo sapiens OX=9606 GN=NUDT1 PE=1 SV=3	L	Replication, recombination and repair	7,8-dihydro-8-oxoguanine triphosphatase isoform p22 [Homo sapiens]
ADAMTSL4	ENSG00000143382	1758	2484	4441	346	456	287	6.88091	20.6369	19.4183	1.26689	1.59297	1.33626	5e-10	-2.80465	down	--	--	Molecular Function: protease binding (GO:0002020);; Molecular Function: metalloendopeptidase activity (GO:0004222);; Cellular Component: interstitial matrix (GO:0005614);; Biological Process: extracellular matrix organization (GO:0030198);; Biological Process: positive regulation of apoptotic process (GO:0043065);;	K23369|ADAMTSL4| ADAMTS-like protein 4	ko99995; Not Included in Pathway or Brite; Unclassified: signaling and cellular processes; Signaling proteins	[O]	Posttranslational modification, protein turnover, chaperones	ADAM-TS Spacer 1;; Thrombospondin type 1 domain;; PLAC (protease and lacunin) domain	A disintegrin and metalloproteinase with thrombospondin motifs 2 (Precursor) GN=ADAMTS2 OS=Bos taurus (Bovine) PE=1 SV=1	O	Posttranslational modification, protein turnover, chaperones	ADAMTS-like protein 4 isoform 4 precursor [Homo sapiens]
ADAMTS13	ENSG00000160323	336	283	555	128	101	124	1.02392	0.752105	1.23736	0.261137	0.287424	0.174525	0.000238814	-1.50037	down	--	--	Molecular Function: metalloendopeptidase activity (GO:0004222);; Molecular Function: integrin binding (GO:0005178);; Molecular Function: calcium ion binding (GO:0005509);; Cellular Component: proteinaceous extracellular matrix (GO:0005578);; Cellular Component: extracellular space (GO:0005615);; Biological Process: proteolysis (GO:0006508);; Biological Process: cell-matrix adhesion (GO:0007160);;…	K08627|ADAMTS13| a disintegrin and metalloproteinase with thrombospondin motifs 13	ko01002; Brite Hierarchies; Protein families: metabolism; Peptidases and inhibitors	[O]	Posttranslational modification, protein turnover, chaperones	Thrombospondin type 1 domain;; Reprolysin (M12B) family zinc metalloprotease;; Metallo-peptidase family M12B Reprolysin-like;; Metallo-peptidase family M12B Reprolysin-like	A disintegrin and metalloproteinase with thrombospondin motifs 2 (Precursor) GN=ADAMTS2 OS=Bos taurus (Bovine) PE=1 SV=1	O	Posttranslational modification, protein turnover, chaperones	A disintegrin and metalloproteinase with thrombospondin motifs 13 isoform 1 preproprotein [Homo sapiens]
ADAMTSL1	ENSG00000178031	63240	41652	49930	16607	14046	12798	163.727	199.069	122.173	67.2693	63.6836	59.4093	2.22e-08	-1.63017	down	--	--	Cellular Component: proteinaceous extracellular matrix (GO:0005578);; Molecular Function: metallopeptidase activity (GO:0008237);; Molecular Function: zinc ion binding (GO:0008270);;	--	--	[O]	Posttranslational modification, protein turnover, chaperones	Immunoglobulin I-set domain;; Thrombospondin type 1 domain;; Immunoglobulin domain;; Immunoglobulin domain;; Immunoglobulin domain;; Immunoglobulin V-set domain;; PLAC (protease and lacunin) domain	A disintegrin and metalloproteinase with thrombospondin motifs 2 (Precursor) GN=ADAMTS2 OS=Bos taurus (Bovine) PE=1 SV=1	O	Posttranslational modification, protein turnover, chaperones	hCG1818607, isoform CRA_c [Homo sapiens]
ADAMTS10	ENSG00000142303	508	829	684	23	40	28	2.2452	6.64361	2.91434	0.363702	0.694528	0.193017	2.28e-17	-4.37386	down	--	--	Cellular Component: microfibril (GO:0001527);; Molecular Function: metalloendopeptidase activity (GO:0004222);; Molecular Function: protein binding (GO:0005515);; Biological Process: proteolysis (GO:0006508);; Biological Process: integrin-mediated signaling pathway (GO:0007229);; Molecular Function: zinc ion binding (GO:0008270);;	K08625|ADAMTS10| a disintegrin and metalloproteinase with thrombospondin motifs 10	ko01002; Brite Hierarchies; Protein families: metabolism; Peptidases and inhibitors	[O]	Posttranslational modification, protein turnover, chaperones	Reprolysin family propeptide;; Reprolysin (M12B) family zinc metalloprotease;; ADAM-TS Spacer 1;; Thrombospondin type 1 domain;; Metallo-peptidase family M12;; Metallo-peptidase family M12B Reprolysin-like;; Metallo-peptidase family M12B Reprolysin-like;; PLAC (protease and lacunin) domain;; Metallo-peptidase family M12B Reprolysin-like	A disintegrin and metalloproteinase with thrombospondin motifs 2 (Precursor) GN=ADAMTS2 OS=Bos taurus (Bovine) PE=1 SV=1	O	Posttranslational modification, protein turnover, chaperones	RecName: Full=A disintegrin and metalloproteinase with thrombospondin motifs 10; Short=ADAM-TS 10; Short=ADAM-TS10; Short=ADAMTS-10; Flags: Precursor [Homo sapiens]
ADAMTS7	ENSG00000136378	3410	4323	4487	592	479	402	6.9039	12.463	7.95544	1.49789	1.90128	1.60238	3.11e-14	-2.93249	down	--	--	Molecular Function: metalloendopeptidase activity (GO:0004222);; Cellular Component: proteinaceous extracellular matrix (GO:0005578);; Biological Process: proteolysis (GO:0006508);; Molecular Function: zinc ion binding (GO:0008270);; Cellular Component: cell surface (GO:0009986);;	K08622|ADAMTS7| a disintegrin and metalloproteinase with thrombospondin motifs 7	ko01002; Brite Hierarchies; Protein families: metabolism; Peptidases and inhibitors	[O]	Posttranslational modification, protein turnover, chaperones	ADAM-TS Spacer 1;; Thrombospondin type 1 domain;; Reprolysin family propeptide;; Reprolysin (M12B) family zinc metalloprotease;; Metallo-peptidase family M12;; Metallo-peptidase family M12B Reprolysin-like;; Metallo-peptidase family M12B Reprolysin-like;; Metallo-peptidase family M12B Reprolysin-like	A disintegrin and metalloproteinase with thrombospondin motifs 2 (Precursor) GN=ADAMTS2 OS=Bos taurus (Bovine) PE=1 SV=1	O	Posttranslational modification, protein turnover, chaperones	A disintegrin and metalloproteinase with thrombospondin motifs 7 preproprotein [Homo sapiens]
ADAMTSL2	ENSG00000197859	15	60	27	4	12	1	0.0577973	0.290904	0.0656468	0.014044	0	0	0.0416176	-2.63216	down	--	--	Molecular Function: metalloendopeptidase activity (GO:0004222);; Molecular Function: protein binding (GO:0005515);; Cellular Component: proteinaceous extracellular matrix (GO:0005578);; Molecular Function: zinc ion binding (GO:0008270);; Biological Process: negative regulation of transforming growth factor beta receptor signaling pathway (GO:0030512);;	--	--	[O]	Posttranslational modification, protein turnover, chaperones	ADAM-TS Spacer 1;; Thrombospondin type 1 domain;; PLAC (protease and lacunin) domain	A disintegrin and metalloproteinase with thrombospondin motifs 2 (Precursor) GN=ADAMTS2 OS=Bos taurus (Bovine) PE=1 SV=1	O	Posttranslational modification, protein turnover, chaperones	PREDICTED: ADAMTS-like protein 2 isoform X1 [Homo sapiens]
ADAMTSL3	ENSG00000156218	175	310	457	33	25	23	0.272932	1.05185	1.87624	0.801335	0.0558136	0.119022	3.88e-10	-3.39793	down	--	--	Cellular Component: proteinaceous extracellular matrix (GO:0005578);; Molecular Function: metallopeptidase activity (GO:0008237);; Molecular Function: zinc ion binding (GO:0008270);;	--	--	[O]	Posttranslational modification, protein turnover, chaperones	Thrombospondin type 1 domain;; Immunoglobulin I-set domain;; Immunoglobulin domain;; Immunoglobulin domain;; Immunoglobulin domain;; Immunoglobulin V-set domain;; PLAC (protease and lacunin) domain	A disintegrin and metalloproteinase with thrombospondin motifs 2 (Precursor) GN=ADAMTS2 OS=Bos taurus (Bovine) PE=1 SV=1	O	Posttranslational modification, protein turnover, chaperones	ADAMTS-like protein 3 isoform a precursor [Homo sapiens]
ADAMTS2	ENSG00000087116	26888	18593	26358	6131	5335	4629	46.6825	52.6056	41.7631	16.7447	17.8415	15.7052	2.28e-13	-1.94731	down	--	--	Molecular Function: metalloendopeptidase activity (GO:0004222);; Cellular Component: proteinaceous extracellular matrix (GO:0005578);; Biological Process: proteolysis (GO:0006508);; Biological Process: spermatogenesis (GO:0007283);; Molecular Function: zinc ion binding (GO:0008270);; Biological Process: protein processing (GO:0016485);; Biological Process: collagen fibril organization (GO:0030199…	K08618|ADAMTS2| a disintegrin and metalloproteinase with thrombospondin motifs 2	ko01002; Brite Hierarchies; Protein families: metabolism; Peptidases and inhibitors	[O]	Posttranslational modification, protein turnover, chaperones	ADAM-TS Spacer 1;; Reprolysin family propeptide;; Thrombospondin type 1 domain;; Reprolysin (M12B) family zinc metalloprotease;; Metallo-peptidase family M12;; Metallo-peptidase family M12B Reprolysin-like;; Metallo-peptidase family M12B Reprolysin-like;; Metallo-peptidase family M12B Reprolysin-like	A disintegrin and metalloproteinase with thrombospondin motifs 2 (Precursor) GN=ADAMTS2 OS=Bos taurus (Bovine) PE=1 SV=1	O	Posttranslational modification, protein turnover, chaperones	A disintegrin and metalloproteinase with thrombospondin motifs 2 isoform 1 preproprotein [Homo sapiens]
ADAMTS15	ENSG00000166106	2969	3764	5004	1312	1212	1054	5.59842	10.3816	8.66431	3.0558	3.24272	2.87198	0.000109704	-1.55816	down	--	--	Molecular Function: metalloendopeptidase activity (GO:0004222);; Cellular Component: proteinaceous extracellular matrix (GO:0005578);; Biological Process: proteolysis (GO:0006508);; Molecular Function: zinc ion binding (GO:0008270);; Biological Process: single-organism developmental process (GO:0044767);; Biological Process: animal organ development (GO:0048513);;	K08629|ADAMTS15| a disintegrin and metalloproteinase with thrombospondin motifs 15	ko01002; Brite Hierarchies; Protein families: metabolism; Peptidases and inhibitors	[O]	Posttranslational modification, protein turnover, chaperones	ADAM-TS Spacer 1;; Reprolysin family propeptide;; Reprolysin (M12B) family zinc metalloprotease;; Thrombospondin type 1 domain;; Metallo-peptidase family M12;; Metallo-peptidase family M12B Reprolysin-like;; Metallo-peptidase family M12B Reprolysin-like	A disintegrin and metalloproteinase with thrombospondin motifs 4 (Precursor) GN=ADAMTS4 OS=Bos taurus (Bovine) PE=1 SV=3	O	Posttranslational modification, protein turnover, chaperones	A disintegrin and metalloproteinase with thrombospondin motifs 15 preproprotein [Homo sapiens]
ADAMTS9	ENSG00000163638	57	12	55	591	484	449	0.106818	0.0694237	0.114878	0.967695	1.19295	1.35918	7.45e-21	3.95634	up	--	--	Molecular Function: metalloendopeptidase activity (GO:0004222);; Cellular Component: proteinaceous extracellular matrix (GO:0005578);; Cellular Component: extracellular space (GO:0005615);; Biological Process: proteolysis (GO:0006508);; Biological Process: glycoprotein catabolic process (GO:0006516);; Biological Process: integrin-mediated signaling pathway (GO:0007229);; Molecular Function: zinc …	K08624|ADAMTS9| a disintegrin and metalloproteinase with thrombospondin motifs 9	ko01002; Brite Hierarchies; Protein families: metabolism; Peptidases and inhibitors	[O]	Posttranslational modification, protein turnover, chaperones	GON domain;; Thrombospondin type 1 domain;; ADAM-TS Spacer 1;; Reprolysin family propeptide;; Reprolysin (M12B) family zinc metalloprotease;; Metallo-peptidase family M12;; Metallo-peptidase family M12B Reprolysin-like;; Metallo-peptidase family M12B Reprolysin-like;; Metallo-peptidase family M12B Reprolysin-like	A disintegrin and metalloproteinase with thrombospondin motifs 4 (Precursor) GN=ADAMTS4 OS=Bos taurus (Bovine) PE=1 SV=3	O	Posttranslational modification, protein turnover, chaperones	A disintegrin and metalloproteinase with thrombospondin motifs 9 preproprotein [Homo sapiens]
ADAMTSL5	ENSG00000185761	419	532	587	221	195	199	3.05642	6.72004	3.86755	2.45973	1.2064	1.14292	0.0101315	-1.18209	down	--	--	Molecular Function: metalloendopeptidase activity (GO:0004222);; Cellular Component: proteinaceous extracellular matrix (GO:0005578);; Molecular Function: zinc ion binding (GO:0008270);;	--	--	[O]	Posttranslational modification, protein turnover, chaperones	ADAM-TS Spacer 1;; UNC-6/NTR/C345C module;; Thrombospondin type 1 domain	A disintegrin and metalloproteinase with thrombospondin motifs 4 (Precursor) GN=ADAMTS4 OS=Bos taurus (Bovine) PE=1 SV=3	O	Posttranslational modification, protein turnover, chaperones	PREDICTED: ADAMTS-like protein 5 isoform X1 [Homo sapiens]
ADAMTS1	ENSG00000154734	4032	5479	8165	30586	25759	24686	11.6222	21.1354	20.5006	106.921	121.435	116.697	2.95e-09	2.35978	up	--	--	Biological Process: ovulation from ovarian follicle (GO:0001542);; Biological Process: kidney development (GO:0001822);; Molecular Function: metalloendopeptidase activity (GO:0004222);; Cellular Component: basement membrane (GO:0005604);; Biological Process: proteolysis (GO:0006508);; Biological Process: integrin-mediated signaling pathway (GO:0007229);; Molecular Function: heparin binding (GO:00…	K08617|ADAMTS1| a disintegrin and metalloproteinase with thrombospondin motifs 1	ko01002; Brite Hierarchies; Protein families: metabolism; Peptidases and inhibitors	[O]	Posttranslational modification, protein turnover, chaperones	ADAM-TS Spacer 1;; Reprolysin family propeptide;; Reprolysin (M12B) family zinc metalloprotease;; Thrombospondin type 1 domain;; Metallo-peptidase family M12;; Metallo-peptidase family M12B Reprolysin-like;; Metallo-peptidase family M12B Reprolysin-like;; Metallo-peptidase family M12B Reprolysin-like	A disintegrin and metalloproteinase with thrombospondin motifs 4 (Precursor) GN=ADAMTS4 OS=Pongo abelii (Sumatran orangutan) PE=2 SV=1	O	Posttranslational modification, protein turnover, chaperones	A disintegrin and metalloproteinase with thrombospondin motifs 1 preproprotein [Homo sapiens]
ADAMTS4	ENSG00000158859	457	424	312	62	92	61	0.774195	1.16671	0.746894	0.167232	0.13698	0.15796	1.57e-06	-2.32836	down	--	--	Biological Process: skeletal system development (GO:0001501);; Molecular Function: protease binding (GO:0002020);; Molecular Function: metalloendopeptidase activity (GO:0004222);; Cellular Component: proteinaceous extracellular matrix (GO:0005578);; Cellular Component: extracellular space (GO:0005615);; Biological Process: proteolysis (GO:0006508);; Biological Process: integrin-mediated signaling…	K07764|ADAMTS4| a disintegrin and metalloproteinase with thrombospondin motifs 4	ko01002; Brite Hierarchies; Protein families: metabolism; Peptidases and inhibitors	[O]	Posttranslational modification, protein turnover, chaperones	ADAM-TS Spacer 1;; Reprolysin (M12B) family zinc metalloprotease;; Reprolysin family propeptide;; Metallo-peptidase family M12;; Metallo-peptidase family M12B Reprolysin-like;; Thrombospondin type 1 domain;; Metallo-peptidase family M12B Reprolysin-like	A disintegrin and metalloproteinase with thrombospondin motifs 4 (Precursor) GN=ADAMTS4 OS=Pongo abelii (Sumatran orangutan) PE=2 SV=1	O	Posttranslational modification, protein turnover, chaperones	A disintegrin and metalloproteinase with thrombospondin motifs 4 preproprotein [Homo sapiens]
THSD4	ENSG00000187720	4672	1858	7310	9292	8185	7963	7.97075	3.58851	14.4735	23.378	20.3952	23.1299	0.003693	1.21018	up	--	--	Cellular Component: microfibril (GO:0001527);; Molecular Function: metalloendopeptidase activity (GO:0004222);; Biological Process: elastic fiber assembly (GO:0048251);;	K02880|RP-L17e,RPL17| large subunit ribosomal protein L17e	ko03011; Brite Hierarchies; Protein families: genetic information processing; Ribosome	[O]	Posttranslational modification, protein turnover, chaperones	ADAM-TS Spacer 1;; Thrombospondin type 1 domain;; PLAC (protease and lacunin) domain	A disintegrin and metalloproteinase with thrombospondin motifs 4 (Precursor) GN=ADAMTS4 OS=Pongo abelii (Sumatran orangutan) PE=2 SV=1	O	Posttranslational modification, protein turnover, chaperones	thrombospondin type-1 domain-containing protein 4 isoform 1 precursor [Homo sapiens]
SPHKAP	ENSG00000153820	0	0	4	31	22	13	0	0	0.00629211	0.055713	0.0299265	0.0463198	0.00387792	4.34686	up	--	--	Cellular Component: mitochondrion (GO:0005739);; Cellular Component: Z disc (GO:0030018);; Molecular Function: protein kinase A binding (GO:0051018);;	--	--	--	--	A-kinase anchor protein 110 kDa (AKAP 110)	A-kinase anchor protein 3 GN=AKAP3 OS=Bos taurus (Bovine) PE=2 SV=2	S	Function unknown	A-kinase anchor protein SPHKAP isoform 1 [Homo sapiens]
AKAP9	ENSG00000127914	4552	1080	3450	10560	8757	8965	6.48963	1.99713	5.01141	16.069	17.6381	16.1667	4.63e-07	1.98999	up	--	--	Biological Process: G2/M transition of mitotic cell cycle (GO:0000086);; Cellular Component: pericentriolar material (GO:0000242);; Molecular Function: receptor binding (GO:0005102);; Cellular Component: Golgi apparatus (GO:0005794);; Cellular Component: cytosol (GO:0005829);; Biological Process: transport (GO:0006810);; Biological Process: signal transduction (GO:0007165);; Biological Process: c…	K16551|AKAP9,AKAP350| A-kinase anchor protein 9	ko03036; Brite Hierarchies; Protein families: genetic information processing; Chromosome and associated proteins	--	--	Pericentrin-AKAP-450 domain of centrosomal targeting protein	A-kinase anchor protein 9 (Fragment) GN=AKAP9 OS=Oryctolagus cuniculus (Rabbit) PE=2 SV=2	T	Signal transduction mechanisms	RecName: Full=A-kinase anchor protein 9; Short=AKAP-9; AltName: Full=A-kinase anchor protein 350 kDa; Short=AKAP 350; Short=hgAKAP 350; AltName: Full=A-kinase anchor protein 450 kDa; Short=AKAP 450; AltName: Full=AKAP 120-like protein; AltName: Full=Centrosome- and Golgi-localized PKN-associated protein; Short=CG-NAP; AltName: Full=Protein hyperion; AltName: Full=Protein kinase A-anchoring protei…
VCPIP1	ENSG00000175073	6597	1620	5475	9590	7820	8031	7.43479	2.79066	5.7245	13.6072	12.8856	13.736	0.003045	1.24438	up	--	--	Molecular Function: thiol-dependent ubiquitin-specific protease activity (GO:0004843);; Cellular Component: endoplasmic reticulum (GO:0005783);; Cellular Component: Golgi stack (GO:0005795);; Biological Process: proteolysis (GO:0006508);; Biological Process: mitotic cell cycle (GO:0007067);; Biological Process: endoplasmic reticulum membrane fusion (GO:0016320);; Biological Process: protein ubiqu…	K11861|VCPIP1,VCIP135| deubiquitinating protein VCIP135	ko04121; Brite Hierarchies; Protein families: genetic information processing; Ubiquitin system	[T]	Signal transduction mechanisms	OTU-like cysteine protease	A20p37 GN=TNFAIP3 OS=Macaca fascicularis (Crab-eating macaque) PE=2 SV=1	T	Signal transduction mechanisms	deubiquitinating protein VCIP135 [Homo sapiens]
TNFAIP3	ENSG00000118503	3249	991	2758	29675	25775	25157	11.3362	3.79169	8.25911	122.365	126.459	129.51	1.78e-33	3.85378	up	--	--	Biological Process: B-1 B cell homeostasis (GO:0001922);; Molecular Function: protease binding (GO:0002020);; Biological Process: regulation of germinal center formation (GO:0002634);; Biological Process: negative regulation of chronic inflammatory response (GO:0002677);; Molecular Function: DNA binding (GO:0003677);; Molecular Function: obsolete ubiquitin thiolesterase activity (GO:0004221);; Mo…	K11859|0|hsa:7128|K11859 tumor necrosis factor, alpha-induced protein 3 [EC:3.4.19.12] | (RefSeq) TNFAIP3, A20, AISBL, OTUD7C, TNFA1P2; TNF alpha induced protein 3	NF-kappa B signaling pathway (ko04064);; NOD-like receptor signaling pathway (ko04621);; TNF signaling pathway (ko04668);; Measles (ko05162);; Epstein-Barr virus infection (ko05169)	[T]	Signal transduction mechanisms	A20-like zinc finger;; OTU-like cysteine protease	A20p37 GN=TNFAIP3 OS=Macaca fascicularis (Crab-eating macaque) PE=2 SV=1	T	Signal transduction mechanisms	tumor necrosis factor alpha-induced protein 3 [Homo sapiens]
AARD	ENSG00000205002	361	285	122	4	14	2	1.82813	2.08715	0.591769	0.0278977	0.0974515	0.0167341	2.14e-11	-5.13291	down	--	--	Biological Process: lung development (GO:0030324);;	--	--	--	--	--	AARD_HUMAN Alanine and arginine-rich domain-containing protein OS=Homo sapiens OX=9606 GN=AARD PE=2 SV=1	S	Function unknown	alanine and arginine-rich domain-containing protein [Homo sapiens]
TP53I13	ENSG00000167543	2274	5816	4122	1162	1086	882	20.3991	78.5721	33.509	14.3479	13.6458	13.1855	0.000689404	-1.94154	down	--	--	Cellular Component: cytoplasm (GO:0005737);; Cellular Component: plasma membrane (GO:0005886);; Cellular Component: integral component of membrane (GO:0016021);;	K13707|ABHD15| abhydrolase domain-containing protein 15	ko99996; Not Included in Pathway or Brite; Poorly characterized; General function prediction only	--	--	--	ABH15_HUMAN Protein ABHD15 OS=Homo sapiens OX=9606 GN=ABHD15 PE=1 SV=2	R	General function prediction only	tumor protein p53-inducible protein 13 precursor [Homo sapiens]
ABHD15	ENSG00000168792	1151	1462	1634	678	434	475	4.48195	8.79575	6.06551	3.34511	2.34628	2.63288	0.003374	-1.294	down	[R]	General function prediction only	Molecular Function: carboxylic ester hydrolase activity (GO:0004091);; Cellular Component: extracellular region (GO:0005576);;	K13707|ABHD15| abhydrolase domain-containing protein 15	ko99996; Not Included in Pathway or Brite; Poorly characterized; General function prediction only	[R]	General function prediction only	Alpha/beta hydrolase family	ABH15_HUMAN Protein ABHD15 OS=Homo sapiens OX=9606 GN=ABHD15 PE=1 SV=2	R	General function prediction only	hypothetical protein LOC116236 [Homo sapiens]
AL118506.1	ENSG00000268858	489	743	498	222	260	177	3.64794	7.86157	3.52071	2.07087	2.57314	1.86175	0.0168182	-1.32256	down	--	--	Molecular Function: hydrolase activity (GO:0016787);;	--	--	[R]	General function prediction only	--	Abhydrolase domain-containing protein 16A GN=ABHD16A OS=Pongo abelii (Sumatran orangutan) PE=2 SV=1	R	General function prediction only	hCG1647005 [Homo sapiens]
ABHD2	ENSG00000140526	5680	2620	6154	9267	8065	7853	10.2007	6.87375	9.41801	19.2406	21.6104	20.6887	0.000205155	1.08877	up	[R]	General function prediction only	Molecular Function: carboxylic ester hydrolase activity (GO:0004091);; Biological Process: response to wounding (GO:0009611);; Cellular Component: integral component of membrane (GO:0016021);; Biological Process: negative regulation of cell migration (GO:0030336);;	K06096|VAPA| vesicle-associated membrane protein-associated protein A	ko04131; Brite Hierarchies; Protein families: genetic information processing; Membrane trafficking	[R]	General function prediction only	alpha/beta hydrolase fold;; Alpha/beta hydrolase family	Abhydrolase domain-containing protein 2 GN=ABHD2 OS=Macaca fascicularis (Crab-eating macaque) PE=2 SV=1	R	General function prediction only	abhydrolase domain-containing protein 2 [Homo sapiens]
ABHD4	ENSG00000100439	5699	12855	10449	2217	1686	1672	29.743	116.875	50.6316	16.2598	15.5034	14.564	6.74e-06	-2.33324	down	[R]	General function prediction only	Molecular Function: triglyceride lipase activity (GO:0004806);; Cellular Component: lipid droplet (GO:0005811);; Cellular Component: cytosol (GO:0005829);; Biological Process: phosphatidic acid biosynthetic process (GO:0006654);; Biological Process: negative regulation of sequestering of triglyceride (GO:0010891);; Biological Process: positive regulation of triglyceride catabolic process (GO:0010…	K13698|ABHD4| abhydrolase domain-containing protein 4	ko01002; Brite Hierarchies; Protein families: metabolism; Peptidases and inhibitors	[R]	General function prediction only	Alpha/beta hydrolase family;; alpha/beta hydrolase fold;; Alpha/beta hydrolase family;; Platelet-activating factor acetylhydrolase, isoform II	Abhydrolase domain-containing protein 4 GN=ABHD4 OS=Bos taurus (Bovine) PE=2 SV=1	R	General function prediction only	abhydrolase domain-containing protein 4 [Homo sapiens]
ABHD8	ENSG00000127220	608	1422	1033	351	268	301	4.23485	16.3208	6.58066	3.25586	2.84808	3.00636	0.00339165	-1.6998	down	--	--	Biological Process: metabolic process (GO:0008152);; Molecular Function: hydrolase activity (GO:0016787);;	K13701|ABHD8| abhydrolase domain-containing protein 8	ko01002; Brite Hierarchies; Protein families: metabolism; Peptidases and inhibitors	[R]	General function prediction only	Alpha/beta hydrolase family;; alpha/beta hydrolase fold;; Alpha/beta hydrolase family;; Putative lysophospholipase	Abhydrolase domain-containing protein 8 GN=ABHD8 OS=Bos taurus (Bovine) PE=2 SV=1	R	General function prediction only	abhydrolase domain-containing protein 8 [Homo sapiens]
SLC33A1	ENSG00000169359	2310	626	1810	2887	2447	2368	17.8749	13.9049	14.0494	22.025	24.7901	24.5399	0.0105851	1.03481	up	[GEPR]	Carbohydrate transport and metabolism;; Amino acid transport and metabolism;; Inorganic ion transport and metabolism;; General function prediction only	Cellular Component: Golgi membrane (GO:0000139);; Cellular Component: endoplasmic reticulum membrane (GO:0005789);; Cellular Component: integral component of plasma membrane (GO:0005887);; Biological Process: cell death (GO:0008219);; Molecular Function: acetyl-CoA transporter activity (GO:0008521);; Biological Process: acetyl-CoA transport (GO:0015876);; Biological Process: transmembrane transpo…	K03372|0|hsa:9197|K03372 MFS transporter, PAT family, solute carrier family 33 (acetyl-CoA transportor), member 1 [EC:2.3.1.-] | (RefSeq) SLC33A1, ACATN, AT-1, AT1, CCHLND, SPG42; solute carrier family 33 member 1	Glycosphingolipid biosynthesis - ganglio series (ko00604)	[P]	Inorganic ion transport and metabolism	Acetyl-coenzyme A transporter 1	ACATN_HUMAN Acetyl-coenzyme A transporter 1 OS=Homo sapiens OX=9606 GN=SLC33A1 PE=1 SV=1	P	Inorganic ion transport and metabolism	acetyl-coenzyme A transporter 1 [Homo sapiens]
ILVBL	ENSG00000105135	3764	9665	6114	2089	1916	1696	19.8036	85.0965	30.9902	16.5188	14.4365	14.1197	0.00269482	-1.76706	down	[EH]	Amino acid transport and metabolism;; Coenzyme transport and metabolism	Molecular Function: magnesium ion binding (GO:0000287);; Biological Process: metabolic process (GO:0008152);; Cellular Component: integral component of membrane (GO:0016021);; Molecular Function: transferase activity (GO:0016740);; Molecular Function: thiamine pyrophosphate binding (GO:0030976);;	K11259|ILVBL| acetolactate synthase-like protein	ko99980; Not Included in Pathway or Brite; Unclassified: metabolism; Enzymes with EC numbers	[EH]	Amino acid transport and metabolism;; Coenzyme transport and metabolism	Thiamine pyrophosphate enzyme, N-terminal TPP binding domain;; Thiamine pyrophosphate enzyme, C-terminal TPP binding domain;; Thiamine pyrophosphate enzyme, central domain	Acetolactate synthase-like protein GN=ILVBL OS=Bos taurus (Bovine) PE=2 SV=2	EH	Amino acid transport and metabolism;; Coenzyme transport and metabolism	acetolactate synthase-like protein [Homo sapiens]
CHRNB1	ENSG00000170175	234	450	698	134	197	148	2.09592	5.63314	6.13506	0.981946	2.01868	1.47425	0.0224344	-1.36231	down	--	--	Biological Process: postsynaptic membrane organization (GO:0001941);; Molecular Function: acetylcholine-gated cation-selective channel activity (GO:0004889);; Cellular Component: acetylcholine-gated channel complex (GO:0005892);; Biological Process: cation transport (GO:0006812);; Biological Process: muscle contraction (GO:0006936);; Biological Process: signal transduction (GO:0007165);; Biologic…	K04812|0|hsa:1140|K04812 nicotinic acetylcholine receptor beta-1 | (RefSeq) CHRNB1, ACHRB, CHRNB, CMS1D, CMS2A, CMS2C, SCCMS; cholinergic receptor nicotinic beta 1 subunit	Neuroactive ligand-receptor interaction (ko04080)	[T]	Signal transduction mechanisms	Neurotransmitter-gated ion-channel transmembrane region;; Neurotransmitter-gated ion-channel ligand binding domain	Acetylcholine receptor subunit beta (Precursor) GN=CHRNB1 OS=Bos taurus (Bovine) PE=2 SV=1	T	Signal transduction mechanisms	acetylcholine receptor subunit beta precursor [Homo sapiens]
ACHE	ENSG00000087085	22	284	59	2	13	9	0.135924	2.21043	0.279888	0.0324179	0.0799311	0.0544594	0.000386048	-4.07455	down	[I]	Lipid transport and metabolism	Biological Process: acetylcholine catabolic process in synaptic cleft (GO:0001507);; Molecular Function: amyloid-beta binding (GO:0001540);; Biological Process: regulation of receptor recycling (GO:0001919);; Biological Process: osteoblast development (GO:0002076);; Molecular Function: acetylcholinesterase activity (GO:0003990);; Molecular Function: carboxylic ester hydrolase activity (GO:0004091…	K01049|0|pps:100980268|K01049 acetylcholinesterase [EC:3.1.1.7] | (RefSeq) ACHE; acetylcholinesterase (Cartwright blood group)	Glycerophospholipid metabolism (ko00564);; Cholinergic synapse (ko04725)	[T]	Signal transduction mechanisms	Carboxylesterase family;; alpha/beta hydrolase fold	Acetylcholinesterase (Precursor) GN=ACHE OS=Felis catus (Cat) PE=3 SV=1	T	Signal transduction mechanisms	PREDICTED: acetylcholinesterase isoform X3 [Pan paniscus]
C17orf107	ENSG00000205710	174	208	126	27	11	1	2.1086	3.85402	1.39126	0.416821	0.272341	0.150055	1.07e-05	-3.68584	down	--	--	GO:0042391,GO:0005886,GO:0015464,GO:0031594,GO:0007165,GO:0007271,GO:0007274,GO:0030054,GO:0015276,GO:0043005,GO:1904315,GO:0022848,GO:0006936,GO:0050877,GO:0008324,GO:0045211,GO:0005887,GO:0007268,GO:0005892,GO:0034220,GO:0035094,GO:0045202	K04817|CHRNE| nicotinic acetylcholine receptor epsilon	ko04040; Brite Hierarchies; Protein families: signaling and cellular processes; Ion channels	--	--	Neur_chan_memb(Neurotransmitter-gated ion-channel transmembrane region);; DUF5536(Family of unknown function (DUF5536));; Neur_chan_LBD(Neurotransmitter-gated ion-channel ligand binding domain);; Neur_chan_memb(Neurotransmitter-gated ion-channel transmembrane region)	ACHE_HUMAN Acetylcholine receptor subunit epsilon OS=Homo sapiens OX=9606 GN=CHRNE PE=1 SV=2	S	Function unknown	uncharacterized protein C17orf107 [Homo sapiens]
FIBP	ENSG00000172500	5172	10779	7618	3560	3128	2686	52.5542	212.395	74.2585	44.9732	46.4847	44.9388	0.0217883	-1.29289	down	--	--	Cellular Component: nucleus (GO:0005634);; Cellular Component: mitochondrion (GO:0005739);; Biological Process: fibroblast growth factor receptor signaling pathway (GO:0008543);; Cellular Component: endomembrane system (GO:0012505);; Cellular Component: membrane (GO:0016020);; Molecular Function: fibroblast growth factor binding (GO:0017134);;	--	--	--	--	Acidic fibroblast growth factor binding (FIBP)	Acidic fibroblast growth factor intracellular-binding protein GN=FIBP OS=Chlorocebus aethiops (Green monkey) PE=2 SV=2	K	Transcription	acidic fibroblast growth factor intracellular-binding protein isoform a [Homo sapiens]
ACOT4	ENSG00000177465	24	36	54	5	2	5	0.138013	0.289117	0.257212	0.0405674	0.0314903	0.0486701	0.00180184	-3.08173	down	[R]	General function prediction only	Biological Process: very long-chain fatty acid metabolic process (GO:0000038);; Biological Process: long-chain fatty acid metabolic process (GO:0001676);; Molecular Function: carboxylic ester hydrolase activity (GO:0004091);; Molecular Function: succinyl-CoA hydrolase activity (GO:0004778);; Molecular Function: receptor binding (GO:0005102);; Cellular Component: peroxisome (GO:0005777);; Biologic…	K01068|0|ptr:453018|K01068 acyl-coenzyme A thioesterase 1/2/4 [EC:3.1.2.2] | (RefSeq) ACOT4; acyl-CoA thioesterase 4	Fatty acid elongation (ko00062);; Biosynthesis of unsaturated fatty acids (ko01040)	--	--	BAAT / Acyl-CoA thioester hydrolase C terminal;; Acyl-CoA thioester hydrolase/BAAT N-terminal region;; Dienelactone hydrolase family;; Alpha/beta hydrolase family	ACOT4_HUMAN Acyl-coenzyme A thioesterase 4 OS=Homo sapiens OX=9606 GN=ACOT4 PE=1 SV=2	I	Lipid transport and metabolism	PREDICTED: acyl-coenzyme A thioesterase 4 [Gorilla gorilla gorilla]
ACOT8	ENSG00000101473	1486	3120	2287	1230	925	811	17.9179	63.472	27.8452	20.0579	18.5631	16.6379	0.0416176	-1.18262	down	[I]	Lipid transport and metabolism	Molecular Function: carboxylic ester hydrolase activity (GO:0004091);; Molecular Function: receptor binding (GO:0005102);; Cellular Component: mitochondrion (GO:0005739);; Cellular Component: peroxisomal matrix (GO:0005782);; Biological Process: acyl-CoA metabolic process (GO:0006637);; Biological Process: bile acid biosynthetic process (GO:0006699);; Molecular Function: palmitoyl-CoA hydrolase a…	K11992|0|hsa:10005|K11992 acyl-CoA thioesterase 8 [EC:3.1.2.27] | (RefSeq) ACOT8, HNAACTE, NAP1, PTE-1, PTE-2, PTE1, PTE2, hACTE-III, hTE; acyl-CoA thioesterase 8	Primary bile acid biosynthesis (ko00120);; Peroxisome (ko04146)	[I]	Lipid transport and metabolism	Thioesterase-like superfamily;; Acyl-CoA thioesterase	ACOT8_HUMAN Acyl-coenzyme A thioesterase 8 OS=Homo sapiens OX=9606 GN=ACOT8 PE=1 SV=1	I	Lipid transport and metabolism	acyl-coenzyme A thioesterase 8 [Homo sapiens]
ACP7	ENSG00000183760	7	32	12	142	132	83	0.142776	0.444292	0.183659	0.792443	0.803554	0.489477	0.000796556	2.75398	up	[R]	General function prediction only	Molecular Function: acid phosphatase activity (GO:0003993);; Cellular Component: extracellular region (GO:0005576);; Molecular Function: metal ion binding (GO:0046872);;	K22390|ACP7| acid phosphatase type 7	ko99999; Not Included in Pathway or Brite; Unclassified: metabolism; Others	[G]	Carbohydrate transport and metabolism	Calcineurin-like phosphoesterase;; Iron/zinc purple acid phosphatase-like protein C	ACP7_HUMAN Acid phosphatase type 7 OS=Homo sapiens OX=9606 GN=ACP7 PE=2 SV=2	G	Carbohydrate transport and metabolism	iron/zinc purple acid phosphatase-like protein precursor [Homo sapiens]
TMEM222	ENSG00000186501	2604	5619	4005	2020	1603	1505	21.0941	73.141	32.661	21.048	20.0778	18.8565	0.034991	-1.22016	down	--	--	Cellular Component: integral component of membrane (GO:0016021);;	K20726|3.85854e-145|ptr:456672|K20726 transmembrane protein 222 | (RefSeq) TMEM222; transmembrane protein 222	--	[S]	Function unknown	Protein of unknown function (DUF778)	ACT5_XENLA Actin, cytoplasmic type 5 OS=Xenopus laevis OX=8355 PE=3 SV=1	S	Function unknown	transmembrane protein 222 [Homo sapiens]
AFAP1L1	ENSG00000157510	702	623	828	1675	1578	1449	1.91707	2.66419	2.75654	6.76364	6.30361	5.80957	7.47e-05	1.31678	up	--	--	Cellular Component: podosome (GO:0002102);; Molecular Function: phospholipid binding (GO:0005543);; Cellular Component: cytoplasm (GO:0005737);; Cellular Component: cell junction (GO:0030054);; Cellular Component: invadopodium (GO:0071437);;	--	--	--	--	PH domain	Actin filament-associated protein 1-like 1 GN=AFAP1L1 OS=Bos taurus (Bovine) PE=2 SV=1	Z	Cytoskeleton	actin filament-associated protein 1-like 1 isoform 1 [Homo sapiens]
ACTR3	ENSG00000115091	20647	6720	17721	37049	31383	32709	86.0256	38.5896	66.9698	185.917	184.04	203.272	9.28e-06	1.48783	up	[Z]	Cytoskeleton	Cellular Component: Golgi membrane (GO:0000139);; Cellular Component: podosome (GO:0002102);; Molecular Function: actin binding (GO:0003779);; Molecular Function: ATP binding (GO:0005524);; Cellular Component: cytosol (GO:0005829);; Cellular Component: Arp2/3 protein complex (GO:0005885);; Biological Process: movement of cell or subcellular component (GO:0006928);; Biological Process: establishme…	K18584|0|ptr:459563|K18584 actin-related protein 3 | (RefSeq) ACTR3; ARP3 actin related protein 3 homolog	--	[Z]	Cytoskeleton	Actin	Actin-related protein 3 GN=ACTR3 OS=Pongo abelii (Sumatran orangutan) PE=2 SV=3	Z	Cytoskeleton	actin-related protein 3 isoform 1 [Homo sapiens]
ACTC1	ENSG00000159251	32	65	60	11	2	0	0.198041	0.568569	0.407918	0.16307	0.0645005	0	0.00178914	-3.59279	down	[Z]	Cytoskeleton	Cellular Component: stress fiber (GO:0001725);; Molecular Function: structural constituent of cytoskeleton (GO:0005200);; Molecular Function: ATP binding (GO:0005524);; Cellular Component: cytosol (GO:0005829);; Cellular Component: striated muscle thin filament (GO:0005865);; Biological Process: obsolete ATP catabolic process (GO:0006200);; Biological Process: axon guidance (GO:0007411);; Biologi…	K12314|0|ptg:102958158|K12314 actin, alpha cardiac muscle | (RefSeq) ACTC1; actin, alpha, cardiac muscle 1	Cardiac muscle contraction (ko04260);; Adrenergic signaling in cardiomyocytes (ko04261);; Hypertrophic cardiomyopathy (HCM) (ko05410);; Dilated cardiomyopathy (ko05414)	[Z]	Cytoskeleton	Actin	Actin, alpha cardiac muscle 1 (Precursor) GN=ACTC1 OS=Bos taurus (Bovine) PE=2 SV=1	Z	Cytoskeleton	actin, alpha cardiac muscle 1 proprotein [Homo sapiens]
ACTA2	ENSG00000107796	65490	65264	58588	6960	5891	5541	1423.37	2205.27	1199.6	200.923	203.172	192.935	2.77e-20	-3.22806	down	[Z]	Cytoskeleton	Cellular Component: stress fiber (GO:0001725);; Molecular Function: structural constituent of cytoskeleton (GO:0005200);; Molecular Function: ATP binding (GO:0005524);; Cellular Component: cytosol (GO:0005829);; Cellular Component: striated muscle thin filament (GO:0005865);; Biological Process: obsolete ATP catabolic process (GO:0006200);; Biological Process: axon guidance (GO:0007411);; Biologi…	K12313|0|umr:103661931|K12313 actin, aortic smooth muscle | (RefSeq) ACTA2; actin, alpha 2, smooth muscle, aorta	Vascular smooth muscle contraction (ko04270)	[Z]	Cytoskeleton	Actin	Actin, aortic smooth muscle (Precursor) GN=ACTA2 OS=Oryctolagus cuniculus (Rabbit) PE=2 SV=1	Z	Cytoskeleton	actin, aortic smooth muscle [Homo sapiens]
ACTL10	ENSG00000182584	328	644	416	167	155	114	1.95909	5.89543	2.35867	1.2552	1.18392	1.06455	0.00535436	-1.63807	down	[Z]	Cytoskeleton	Biological Process: protein folding (GO:0006457);; Biological Process: movement of cell or subcellular component (GO:0006928);; Biological Process: response to stress (GO:0006950);; Biological Process: immune response (GO:0006955);; Biological Process: axonogenesis (GO:0007409);; Cellular Component: actin cytoskeleton (GO:0015629);; Molecular Function: kinesin binding (GO:0019894);; Biological Pr…	--	--	[Z]	Cytoskeleton	Actin	Actin, cytoplasmic 1 GN=ACTB OS=Cercopithecus pygerythrus (Vervet monkey) PE=1 SV=1	Z	Cytoskeleton	actin-like protein 10 precursor [Homo sapiens]
ACTBL2	ENSG00000169067	104	139	186	470	444	414	0.466168	0.930708	0.761335	2.56006	2.90245	2.7636	4.44e-05	1.79323	up	[Z]	Cytoskeleton	Molecular Function: structural constituent of cytoskeleton (GO:0005200);; Molecular Function: ATP binding (GO:0005524);; Cellular Component: cytosol (GO:0005829);; Biological Process: axon guidance (GO:0007411);; Biological Process: blood coagulation (GO:0007596);; Cellular Component: postsynaptic density of dendrite (GO:0014069);; Biological Process: membrane organization (GO:0016044);; Molecula…	--	--	[Z]	Cytoskeleton	Actin	Actin, cytoplasmic 1, N-terminally processed GN=ACTB OS=Trichosurus vulpecula (Brush-tailed possum) PE=2 SV=1	Z	Cytoskeleton	beta-actin-like protein 2 [Homo sapiens]
ACTG2	ENSG00000163017	25263	34856	38808	7469	6398	6615	340.53	812.46	536.554	140.915	137.91	155.129	9.74e-08	-2.14104	down	[Z]	Cytoskeleton	Cellular Component: stress fiber (GO:0001725);; Molecular Function: structural constituent of cytoskeleton (GO:0005200);; Molecular Function: ATP binding (GO:0005524);; Cellular Component: cytosol (GO:0005829);; Cellular Component: striated muscle thin filament (GO:0005865);; Biological Process: obsolete ATP catabolic process (GO:0006200);; Biological Process: axon guidance (GO:0007411);; Biologi…	K12315|0|cge:100768744|K12315 actin, gamma-enteric smooth muscle | (RefSeq) Actg2; actin, gamma 2, smooth muscle, enteric	Vascular smooth muscle contraction (ko04270)	[Z]	Cytoskeleton	Actin	Actin, gamma-enteric smooth muscle (Precursor) GN=ACTG2 OS=Bos taurus (Bovine) PE=2 SV=1	Z	Cytoskeleton	PREDICTED: actin, gamma-enteric smooth muscle isoform X2 [Saimiri boliviensis boliviensis]
ERRFI1	ENSG00000116285	11305	2474	6240	13060	11382	10719	47.4245	15.678	25.8739	67.1128	68.1569	67.2251	0.010657	1.1609	up	--	--	Molecular Function: GTPase activator activity (GO:0005100);; Cellular Component: nucleus (GO:0005634);; Cellular Component: cytoplasm (GO:0005737);; Biological Process: response to stress (GO:0006950);; Biological Process: negative regulation of epidermal growth factor-activated receptor activity (GO:0007175);; Molecular Function: protein kinase binding (GO:0019901);; Cellular Component: extrinsi…	--	--	--	--	GTPase binding;; EGFR receptor inhibitor Mig-6	Activated CDC42 kinase 1 OS=Bos taurus (Bovine) PE=1 SV=1	T	Signal transduction mechanisms	ERBB receptor feedback inhibitor 1 [Homo sapiens]
F10	ENSG00000126218	36	103	84	1	21	1	0.249759	1.36207	0.66811	0.0459854	0.358653	0.0552587	0.00921546	-3.20676	down	--	--	Cellular Component: spindle pole (GO:0000922);; Molecular Function: serine-type endopeptidase activity (GO:0004252);; Molecular Function: calcium ion binding (GO:0005509);; Molecular Function: protein binding (GO:0005515);; Molecular Function: phospholipid binding (GO:0005543);; Cellular Component: extracellular region (GO:0005576);; Cellular Component: endoplasmic reticulum lumen (GO:0005788);; …	K01314|0|ptr:452679|K01314 coagulation factor X [EC:3.4.21.6] | (RefSeq) F10; coagulation factor X	Complement and coagulation cascades (ko04610)	--	--	Trypsin;; Vitamin K-dependent carboxylation/gamma-carboxyglutamic (GLA) domain;; Coagulation Factor Xa inhibitory site;; EGF-like domain;; Complement Clr-like EGF-like;; Human growth factor-like EGF	Activated factor Xa heavy chain (Precursor) GN=F10 OS=Oryctolagus cuniculus (Rabbit) PE=2 SV=1	O	Posttranslational modification, protein turnover, chaperones	coagulation factor X preproprotein [Homo sapiens]
POLQ	ENSG00000051341	47	3	37	99	63	68	0.0547368	0	0.0683302	0.161158	0.0727269	0.114556	0.0307218	1.80185	up	[R]	General function prediction only	Molecular Function: damaged DNA binding (GO:0003684);; Molecular Function: DNA-directed DNA polymerase activity (GO:0003887);; Molecular Function: ATP binding (GO:0005524);; Cellular Component: nucleoplasm (GO:0005654);; Biological Process: DNA replication (GO:0006260);; Biological Process: DNA repair (GO:0006281);; Molecular Function: ATP-dependent helicase activity (GO:0008026);; Molecular Func…	K02349|POLQ| DNA polymerase theta	ko03400; Brite Hierarchies; Protein families: genetic information processing; DNA repair and recombination proteins	[R]	General function prediction only	DNA polymerase family A;; DEAD/DEAH box helicase;; Helicase conserved C-terminal domain;; Helix-hairpin-helix domain	Activating signal cointegrator 1 complex subunit 3 GN=ascc3 OS=Bos taurus (Bovine) PE=3 SV=1	L	Replication, recombination and repair	DNA polymerase theta [Homo sapiens]
DDX60L	ENSG00000181381	1578	364	1337	3566	3111	3156	3.50232	2.49022	2.70521	7.63111	7.89345	11.4391	2.34e-06	1.94412	up	[L]	Replication, recombination and repair	Molecular Function: RNA binding (GO:0003723);; Molecular Function: ATP binding (GO:0005524);; Molecular Function: ATP-dependent helicase activity (GO:0008026);;	K22029|PALLD| palladin	ko04812; Brite Hierarchies; Protein families: signaling and cellular processes; Cytoskeleton proteins	[R]	General function prediction only	DEAD/DEAH box helicase;; Helicase conserved C-terminal domain;; Type III restriction enzyme, res subunit	Activating signal cointegrator 1 complex subunit 3 GN=ascc3 OS=Bos taurus (Bovine) PE=3 SV=1	A	RNA processing and modification	RecName: Full=Probable ATP-dependent RNA helicase DDX60-like; AltName: Full=DEAD box protein 60-like [Homo sapiens]
ACVR2A	ENSG00000121989	3007	1139	4412	827	668	750	12.289	6.9414	16.3915	3.63474	4.21307	5.00334	7.82e-05	-1.596	down	[RTKL]	General function prediction only;; Signal transduction mechanisms;; Transcription;; Replication, recombination and repair	Biological Process: gastrulation with mouth forming second (GO:0001702);; Biological Process: kidney development (GO:0001822);; Biological Process: lymphangiogenesis (GO:0001946);; Biological Process: blood vessel remodeling (GO:0001974);; Molecular Function: signal transducer, downstream of receptor, with serine/threonine kinase activity (GO:0004702);; Molecular Function: protein serine/threonin…	K04670|0|pon:100435220|K04670 activin receptor type-2A [EC:2.7.11.30] | (RefSeq) ACVR2A; activin A receptor type 2A	Cytokine-cytokine receptor interaction (ko04060);; TGF-beta signaling pathway (ko04350);; Signaling pathways regulating pluripotency of stem cells (ko04550)	[T]	Signal transduction mechanisms	Protein kinase domain;; Protein tyrosine kinase;; Activin types I and II receptor domain	Activin receptor type-2A (Precursor) GN=ACVR2A OS=Bos taurus (Bovine) PE=2 SV=1	T	Signal transduction mechanisms	activin receptor type-2A isoform 1 precursor [Homo sapiens]
ACSF2	ENSG00000167107	1226	1934	2003	829	738	765	9.04431	17.3106	12.7816	8.01201	7.87501	8.02443	0.0378806	-1.03227	down	[IQ]	Lipid transport and metabolism;; Secondary metabolites biosynthesis, transport and catabolism	Molecular Function: ATP binding (GO:0005524);; Cellular Component: mitochondrion (GO:0005739);; Biological Process: fatty acid metabolic process (GO:0006631);; Molecular Function: ligase activity (GO:0016874);;	K06248|CHAD| chondroadherin	ko00535; Brite Hierarchies; Protein families: signaling and cellular processes; Proteoglycans	[I]	Lipid transport and metabolism	AMP-binding enzyme;; AMP-binding enzyme C-terminal domain	Acyl-CoA synthetase family member 2, mitochondrial (Precursor) GN=ACSF2 OS=Pongo abelii (Sumatran orangutan) PE=2 SV=1	I	Lipid transport and metabolism	acyl-CoA synthetase family member 2, mitochondrial isoform 1 [Homo sapiens]
ACSS1	ENSG00000154930	169	251	187	19	7	5	0.51316	1.28391	0.55148	0.0521248	0.0290557	0.022479	1.19e-10	-4.24847	down	[I]	Lipid transport and metabolism	Molecular Function: acetate-CoA ligase activity (GO:0003987);; Molecular Function: protein binding (GO:0005515);; Molecular Function: ATP binding (GO:0005524);; Cellular Component: mitochondrial matrix (GO:0005759);; Biological Process: ethanol oxidation (GO:0006069);; Biological Process: xenobiotic metabolic process (GO:0006805);; Molecular Function: AMP binding (GO:0016208);; Biological Process…	K01895|0|ggo:101124103|K01895 acetyl-CoA synthetase [EC:6.2.1.1] | (RefSeq) ACSS1; acyl-CoA synthetase short-chain family member 1	Glycolysis / Gluconeogenesis (ko00010);; Pyruvate metabolism (ko00620);; Propanoate metabolism (ko00640);; Carbon metabolism (ko01200)	[I]	Lipid transport and metabolism	AMP-binding enzyme;; AMP-binding enzyme C-terminal domain	Acyl-CoA synthetase short-chain family member 3, mitochondrial (Precursor) GN=ACSS3 OS=Pongo abelii (Sumatran orangutan) PE=2 SV=1	I	Lipid transport and metabolism	PREDICTED: acetyl-coenzyme A synthetase 2-like, mitochondrial isoform X1 [Homo sapiens]
ACBD4	ENSG00000181513	265	444	488	115	112	64	1.93927	3.67363	2.84336	0.986846	0.672687	0.552214	0.00027877	-1.93712	down	[I]	Lipid transport and metabolism	Molecular Function: fatty-acyl-CoA binding (GO:0000062);; Molecular Function: lipid binding (GO:0008289);;	--	--	[I]	Lipid transport and metabolism	Acyl CoA binding protein	Acyl-CoA-binding domain-containing protein 4 GN=ACBD4 OS=Bos taurus (Bovine) PE=2 SV=1	I	Lipid transport and metabolism	PREDICTED: acyl-CoA-binding domain-containing protein 4 isoform 1 [Gorilla gorilla gorilla]
NPIPB4	ENSG00000185864	269	45	188	383	366	392	5.58778	1.34465	2.85195	9.96937	8.82492	13.3783	0.00323638	1.56795	up	--	--	Cellular Component: integral component of membrane (GO:0016021);;	--	--	--	--	Nuclear pore complex interacting protein (NPIP)	Acyl-coenzyme A synthetase ACSM1, mitochondrial (Precursor) GN=ACSM1 OS=Bos taurus (Bovine) PE=1 SV=2	S	Function unknown	RecName: Full=Nuclear pore complex-interacting protein family member B4 [Homo sapiens]
NPIPB11	ENSG00000254206	146	15	66	220	209	148	0.229561	0.108946	0.0670528	0.390782	0.319403	0.299423	0.0103424	1.7362	up	--	--	Cellular Component: integral component of membrane (GO:0016021);;	--	--	--	--	Nuclear pore complex interacting protein (NPIP)	Acyl-coenzyme A synthetase ACSM1, mitochondrial (Precursor) GN=ACSM1 OS=Bos taurus (Bovine) PE=1 SV=2	S	Function unknown	RecName: Full=Nuclear pore complex-interacting protein family member B11 [Homo sapiens]
NPIPB13	ENSG00000198064	22	1	14	48	52	47	0.0411597	0	0.0192949	0.0263217	0.0296471	0.219599	0.00706143	2.39411	up	--	--	Cellular Component: integral component of membrane (GO:0016021);;	--	--	--	--	Nuclear pore complex interacting protein (NPIP)	Acyl-coenzyme A synthetase ACSM1, mitochondrial (Precursor) GN=ACSM1 OS=Bos taurus (Bovine) PE=1 SV=2	S	Function unknown	RecName: Full=Putative NPIP-like protein LOC613037 [Homo sapiens]
NPIPB5	ENSG00000243716	1574	245	763	2009	2123	1667	11.0843	2.77524	7.64786	20.8024	29.7074	19.7671	0.0035283	1.54765	up	--	--	Cellular Component: integral component of membrane (GO:0016021);;	--	--	--	--	Nuclear pore complex interacting protein (NPIP)	Acyl-coenzyme A synthetase ACSM1, mitochondrial (Precursor) GN=ACSM1 OS=Bos taurus (Bovine) PE=1 SV=2	S	Function unknown	unnamed protein product [Homo sapiens]
ACSM4	ENSG00000215009	0	0	0	31	19	17	0	0	0	0	0	0	3.56e-05	7.10568	up	[I]	Lipid transport and metabolism	Molecular Function: fatty-acyl-CoA synthase activity (GO:0004321);; Molecular Function: ATP binding (GO:0005524);; Cellular Component: mitochondrial matrix (GO:0005759);; Biological Process: fatty acid metabolic process (GO:0006631);; Biological Process: acyl-CoA metabolic process (GO:0006637);; Molecular Function: metal ion binding (GO:0046872);; Molecular Function: butyrate-CoA ligase activity …	K01896|0|hsa:341392|K01896 medium-chain acyl-CoA synthetase [EC:6.2.1.2] | (RefSeq) ACSM4; acyl-CoA synthetase medium-chain family member 4	Butanoate metabolism (ko00650)	[I]	Lipid transport and metabolism	AMP-binding enzyme;; AMP-binding enzyme C-terminal domain	Acyl-coenzyme A synthetase ACSM3, mitochondrial (Precursor) GN=ACSM3 OS=Pongo abelii (Sumatran orangutan) PE=2 SV=1	I	Lipid transport and metabolism	acyl-coenzyme A synthetase ACSM4, mitochondrial precursor [Homo sapiens]
LYPLA1	ENSG00000120992	3298	1829	3655	7854	6549	7233	21.7609	23.6091	23.3932	57.5248	59.7496	63.2975	4.38e-09	1.56533	up	[R]	General function prediction only	Biological Process: protein depalmitoylation (GO:0002084);; Molecular Function: lysophospholipase activity (GO:0004622);; Cellular Component: mitochondrion (GO:0005739);; Cellular Component: cytosol (GO:0005829);; Biological Process: fatty acid metabolic process (GO:0006631);; Molecular Function: palmitoyl-(protein) hydrolase activity (GO:0008474);; Biological Process: negative regulation of Golg…	K06128|7.9576e-170|pon:100172358|K06128 lysophospholipase I [EC:3.1.1.5] | (RefSeq) LYPLA1; lysophospholipase I	Glycerophospholipid metabolism (ko00564);; Choline metabolism in cancer (ko05231)	[I]	Lipid transport and metabolism	Phospholipase/Carboxylesterase;; Alpha/beta hydrolase family;; Alpha/beta hydrolase family;; alpha/beta hydrolase fold	Acyl-protein thioesterase 1 GN=LYPLA1 OS=Pongo abelii (Sumatran orangutan) PE=2 SV=1	I	Lipid transport and metabolism	acyl-protein thioesterase 1 isoform 1 [Homo sapiens]
ADA	ENSG00000196839	501	853	890	320	328	273	3.79244	9.95749	6.24155	3.48967	4.29737	3.49112	0.0244367	-1.17589	down	[F]	Nucleotide transport and metabolism	Biological Process: response to hypoxia (GO:0001666);; Biological Process: histamine secretion (GO:0001821);; Biological Process: trophectodermal cell differentiation (GO:0001829);; Molecular Function: purine nucleoside binding (GO:0001883);; Biological Process: liver development (GO:0001889);; Biological Process: placenta development (GO:0001890);; Biological Process: germinal center B cell diff…	K01488|0|hsa:100|K01488 adenosine deaminase [EC:3.5.4.4] | (RefSeq) ADA; adenosine deaminase	Purine metabolism (ko00230);; Primary immunodeficiency (ko05340)	[F]	Nucleotide transport and metabolism	Adenosine/AMP deaminase	Adenosine deaminase GN=ADA OS=Bos taurus (Bovine) PE=1 SV=3	F	Nucleotide transport and metabolism	adenosine deaminase [Homo sapiens]
ADCY9	ENSG00000162104	4921	4788	5853	2493	1961	1846	9.15112	14.1928	9.82066	5.93574	5.70845	4.91576	0.00148079	-1.14105	down	[T]	Signal transduction mechanisms	Molecular Function: adenylate cyclase activity (GO:0004016);; Molecular Function: ATP binding (GO:0005524);; Cellular Component: integral component of plasma membrane (GO:0005887);; Biological Process: energy reserve metabolic process (GO:0006112);; Biological Process: cAMP biosynthetic process (GO:0006171);; Biological Process: water transport (GO:0006833);; Biological Process: epidermal growth …	K08049|0|hsa:115|K08049 adenylate cyclase 9 [EC:4.6.1.1] | (RefSeq) ADCY9, AC9, ACIX; adenylate cyclase 9	Purine metabolism (ko00230);; Endocrine resistance (ko01522);; Rap1 signaling pathway (ko04015);; Calcium signaling pathway (ko04020);; cGMP-PKG signaling pathway (ko04022);; cAMP signaling pathway (ko04024);; Chemokine signaling pathway (ko04062);; Phospholipase D signaling pathway (ko04072);; Oocyte meiosis (ko04114);; Longevity regulating pathway (ko04211);; Longevity regulating pathway - mult…	[R]	General function prediction only	Adenylate and Guanylate cyclase catalytic domain	Adenylate cyclase type 5 GN=ADCY5 OS=Canis familiaris (Dog) PE=1 SV=2	R	General function prediction only	adenylate cyclase type 9 [Homo sapiens]
ADCY5	ENSG00000173175	143	196	218	64	50	68	0.213767	2.7333	0.305064	0.430918	0.104631	0.0978224	0.00721665	-1.47153	down	[T]	Signal transduction mechanisms	Biological Process: adenosine receptor signaling pathway (GO:0001973);; Molecular Function: adenylate cyclase activity (GO:0004016);; Molecular Function: ATP binding (GO:0005524);; Cellular Component: plasma membrane (GO:0005886);; Biological Process: energy reserve metabolic process (GO:0006112);; Biological Process: cAMP biosynthetic process (GO:0006171);; Biological Process: water transport (G…	K08045|0|nle:100580455|K08045 adenylate cyclase 5 [EC:4.6.1.1] | (RefSeq) ADCY5; adenylate cyclase 5	Purine metabolism (ko00230);; Endocrine resistance (ko01522);; Rap1 signaling pathway (ko04015);; cGMP-PKG signaling pathway (ko04022);; cAMP signaling pathway (ko04024);; Chemokine signaling pathway (ko04062);; Phospholipase D signaling pathway (ko04072);; Oocyte meiosis (ko04114);; Longevity regulating pathway (ko04211);; Longevity regulating pathway - multiple species (ko04213);; Adrenergic si…	[C]	Energy production and conversion	Adenylate and Guanylate cyclase catalytic domain;; Domain of Unknown Function (DUF1053)	Adenylate cyclase type 5 GN=ADCY5 OS=Oryctolagus cuniculus (Rabbit) PE=1 SV=1	C	Energy production and conversion	adenylate cyclase type 5 isoform 1 [Homo sapiens]
ADCY8	ENSG00000155897	0	0	1	12	11	20	0	0	0.00667076	0.0875476	0.0172639	0.0574345	0.00380922	5.55133	up	[T]	Signal transduction mechanisms	Molecular Function: ATP binding (GO:0005524);; Cellular Component: plasma membrane (GO:0005886);; Biological Process: energy reserve metabolic process (GO:0006112);; Biological Process: cAMP biosynthetic process (GO:0006171);; Biological Process: water transport (GO:0006833);; Biological Process: epidermal growth factor receptor signaling pathway (GO:0007173);; Biological Process: adenylate cycla…	K08048|0|nle:100592592|K08048 adenylate cyclase 8 [EC:4.6.1.1] | (RefSeq) ADCY8; adenylate cyclase 8	Purine metabolism (ko00230);; Endocrine resistance (ko01522);; Rap1 signaling pathway (ko04015);; Calcium signaling pathway (ko04020);; cGMP-PKG signaling pathway (ko04022);; cAMP signaling pathway (ko04024);; Chemokine signaling pathway (ko04062);; Phospholipase D signaling pathway (ko04072);; Oocyte meiosis (ko04114);; Longevity regulating pathway (ko04211);; Longevity regulating pathway - mult…	[C]	Energy production and conversion	Adenylate and Guanylate cyclase catalytic domain;; Domain of Unknown Function (DUF1053)	Adenylate cyclase type 5 GN=ADCY5 OS=Oryctolagus cuniculus (Rabbit) PE=1 SV=1	C	Energy production and conversion	adenylate cyclase type 8 [Homo sapiens]
ADCY3	ENSG00000138031	1611	1660	2385	568	420	375	8.21433	9.12837	10.3263	4.12145	3.30747	2.34971	2e-07	-1.88263	down	[T]	Signal transduction mechanisms	Molecular Function: adenylate cyclase activity (GO:0004016);; Molecular Function: calmodulin binding (GO:0005516);; Molecular Function: ATP binding (GO:0005524);; Cellular Component: cytoplasm (GO:0005737);; Cellular Component: integral component of plasma membrane (GO:0005887);; Cellular Component: cilium (GO:0005929);; Biological Process: energy reserve metabolic process (GO:0006112);; Biologic…	K08043|0|hsa:109|K08043 adenylate cyclase 3 [EC:4.6.1.1] | (RefSeq) ADCY3, AC-III, AC3; adenylate cyclase 3	Purine metabolism (ko00230);; Endocrine resistance (ko01522);; Rap1 signaling pathway (ko04015);; Calcium signaling pathway (ko04020);; cGMP-PKG signaling pathway (ko04022);; cAMP signaling pathway (ko04024);; Chemokine signaling pathway (ko04062);; Phospholipase D signaling pathway (ko04072);; Oocyte meiosis (ko04114);; Longevity regulating pathway (ko04211);; Longevity regulating pathway - mult…	[C]	Energy production and conversion	Adenylate and Guanylate cyclase catalytic domain	Adenylate cyclase type 7 GN=ADCY7 OS=Bos taurus (Bovine) PE=2 SV=1	C	Energy production and conversion	adenylate cyclase type 3 [Homo sapiens]
AK4	ENSG00000162433	7213	3711	11745	19375	16789	17696	18.6983	28.1497	33.7337	64.2608	59.3607	65.9961	1.7e-05	1.5536	up	[F]	Nucleotide transport and metabolism	Biological Process: liver development (GO:0001889);; Molecular Function: adenylate kinase activity (GO:0004017);; Molecular Function: nucleoside diphosphate kinase activity (GO:0004550);; Molecular Function: ATP binding (GO:0005524);; Molecular Function: GTP binding (GO:0005525);; Cellular Component: mitochondrial matrix (GO:0005759);; Biological Process: nucleoside diphosphate phosphorylation (G…	K00939|1.60989e-165|pps:100973225|K00939 adenylate kinase [EC:2.7.4.3] | (RefSeq) AK4; adenylate kinase 4	Purine metabolism (ko00230)	[F]	Nucleotide transport and metabolism	Adenylate kinase;; Adenylate kinase, active site lid;; AAA domain;; AAA domain	Adenylate kinase 4, mitochondrial {ECO:0000255|HAMAP-Rule:MF_03170} OS=Pongo abelii (Sumatran orangutan) PE=2 SV=1	F	Nucleotide transport and metabolism	adenylate kinase 4, mitochondrial [Homo sapiens]
ADSSL1	ENSG00000185100	713	632	536	229	158	126	5.9753	8.57634	5.41157	2.24193	1.27094	2.54427	5.92e-05	-1.74441	down	[F]	Nucleotide transport and metabolism	Molecular Function: magnesium ion binding (GO:0000287);; Biological Process: immune system process (GO:0002376);; Molecular Function: adenylosuccinate synthase activity (GO:0004019);; Molecular Function: GTP binding (GO:0005525);; Cellular Component: cytosol (GO:0005829);; Biological Process: purine nucleobase metabolic process (GO:0006144);; Molecular Function: phosphate ion binding (GO:0042301)…	K01939|0|hsa:122622|K01939 adenylosuccinate synthase [EC:6.3.4.4] | (RefSeq) ADSSL1, MPD5; adenylosuccinate synthase like 1	Purine metabolism (ko00230);; Alanine, aspartate and glutamate metabolism (ko00250)	[F]	Nucleotide transport and metabolism	Adenylosuccinate synthetase	Adenylosuccinate synthetase isozyme 1 {ECO:0000255|HAMAP-Rule:MF_03126} OS=Bos taurus (Bovine) PE=2 SV=1	F	Nucleotide transport and metabolism	adenylosuccinate synthetase isozyme 1 isoform 1 [Homo sapiens]
SSX2IP	ENSG00000117155	1003	145	704	1177	990	1118	2.80995	0.574474	1.99902	3.6763	3.82713	4.75907	0.0308067	1.22336	up	--	--	Cellular Component: nucleus (GO:0005634);; Cellular Component: cell-cell adherens junction (GO:0005913);; Biological Process: cell adhesion (GO:0007155);; Molecular Function: protein domain specific binding (GO:0019904);; Cellular Component: cell leading edge (GO:0031252);; Biological Process: regulation of Rac protein signal transduction (GO:0035020);; Cellular Component: protein complex (GO:004…	K06085|0|hsa:117178|K06085 synovial sarcoma, X breakpoint 2 interacting protein | (RefSeq) SSX2IP, ADIP, hMsd1; SSX family member 2 interacting protein	Adherens junction (ko04520)	--	--	Afadin- and alpha -actinin-Binding	ADIP_HUMAN Afadin- and alpha-actinin-binding protein OS=Homo sapiens OX=9606 GN=SSX2IP PE=1 SV=3	Z	Cytoskeleton	KIAA0923 protein [Homo sapiens]
C1QTNF1	ENSG00000173918	1564	742	776	3165	3009	2769	8.91274	6.32074	4.34604	22.1942	24.4365	22.7716	1.11e-06	1.77527	up	--	--	Cellular Component: collagen trimer (GO:0005581);; Cellular Component: extracellular space (GO:0005615);; Biological Process: regulation of glucose metabolic process (GO:0010906);; Biological Process: positive regulation of MAPK cascade (GO:0043410);; Biological Process: protein homooligomerization (GO:0051260);; Biological Process: positive regulation of protein kinase B signaling (GO:0051897);;…	--	--	--	--	C1q domain;; Collagen triple helix repeat (20 copies)	Adiponectin (Precursor) GN=ADIPOQ OS=Bos taurus (Bovine) PE=1 SV=1	W	Extracellular structures	unnamed protein product [Homo sapiens]
C1QTNF6	ENSG00000133466	1313	1104	1238	178	116	113	6.33479	11.4017	6.66557	1.22188	0.924042	0.491898	5.48e-18	-3.00387	down	--	--	Cellular Component: collagen trimer (GO:0005581);; Cellular Component: extracellular space (GO:0005615);; Molecular Function: identical protein binding (GO:0042802);; Biological Process: protein heterotrimerization (GO:0070208);;	K19470|C1QTNF6| complement C1q tumor necrosis factor-related protein 6	ko99995; Not Included in Pathway or Brite; Unclassified: signaling and cellular processes; Signaling proteins	--	--	C1q domain;; Collagen triple helix repeat (20 copies)	Adiponectin (Precursor) GN=ADIPOQ OS=Bos taurus (Bovine) PE=1 SV=1	W	Extracellular structures	complement C1q tumor necrosis factor-related protein 6 [Homo sapiens]
ADM2	ENSG00000128165	3384	5486	4988	356	453	305	9.09268	22.2152	12.4257	1.227	1.82817	1.39639	2.21e-15	-3.53896	down	--	--	Molecular Function: hormone activity (GO:0005179);; Cellular Component: extracellular region (GO:0005576);; Biological Process: protein phosphorylation (GO:0006468);; Biological Process: adenylate cyclase-activating G-protein coupled receptor signaling pathway (GO:0007189);; Biological Process: digestion (GO:0007586);; Biological Process: feeding behavior (GO:0007631);; Biological Process: positi…	--	--	--	--	Calcitonin / CGRP / IAPP family	ADM2_HUMAN ADM2 OS=Homo sapiens OX=9606 GN=ADM2 PE=2 SV=1	R	General function prediction only	dJ579N16.4 [Homo sapiens]
CD38	ENSG00000004468	1	20	22	0	0	0	0.017243	0.0829219	0.151624	0	0	0	0.00692968	-6.24097	down	--	--	Biological Process: response to hypoxia (GO:0001666);; Molecular Function: NAD+ nucleosidase activity (GO:0003953);; Cellular Component: nucleus (GO:0005634);; Cellular Component: plasma membrane (GO:0005886);; Biological Process: positive regulation of cytosolic calcium ion concentration (GO:0007204);; Biological Process: female pregnancy (GO:0007565);; Cellular Component: cell surface (GO:00099…	K01242|0|hsa:952|K01242 ADP-ribosyl cyclase 1 [EC:3.2.2.6 2.4.99.20] | (RefSeq) CD38, ADPRC_1, ADPRC1; CD38 molecule	Nicotinate and nicotinamide metabolism (ko00760);; Calcium signaling pathway (ko04020);; Hematopoietic cell lineage (ko04640);; Oxytocin signaling pathway (ko04921);; Salivary secretion (ko04970);; Pancreatic secretion (ko04972);; Epstein-Barr virus infection (ko05169)	--	--	ADP-ribosyl cyclase	ADP-ribosyl cyclase/cyclic ADP-ribose hydrolase 1 GN=CD38 OS=Macaca fascicularis (Crab-eating macaque) PE=2 SV=1	T	Signal transduction mechanisms	ADP-ribosyl cyclase/cyclic ADP-ribose hydrolase 1 [Homo sapiens]
BST1	ENSG00000109743	3072	4430	8778	354	311	294	34.202	70.9367	92.4652	5.2472	5.75675	4.95994	1.68e-19	-3.88838	down	--	--	Molecular Function: NAD+ nucleosidase activity (GO:0003953);; Cellular Component: plasma membrane (GO:0005886);; Biological Process: humoral immune response (GO:0006959);; Biological Process: multicellular organism development (GO:0007275);; Biological Process: metabolic process (GO:0008152);; Cellular Component: extrinsic component of membrane (GO:0019898);; Cellular Component: anchored componen…	K18152|0|hsa:683|K18152 ADP-ribosyl cyclase 2 [EC:3.2.2.6 2.4.99.20] | (RefSeq) BST1, CD157; bone marrow stromal cell antigen 1	Nicotinate and nicotinamide metabolism (ko00760);; Salivary secretion (ko04970);; Pancreatic secretion (ko04972)	--	--	ADP-ribosyl cyclase	ADP-ribosyl cyclase/cyclic ADP-ribose hydrolase 1 GN=CD38 OS=Oryctolagus cuniculus (Rabbit) PE=2 SV=1	R	General function prediction only	PREDICTED: ADP-ribosyl cyclase 2 isoform 2 [Gorilla gorilla gorilla]
ARF5	ENSG00000004059	4117	10384	6598	2054	1785	1589	63.2764	247.562	98.9168	40.329	42.8569	38.1296	0.000706245	-1.94899	down	[R]	General function prediction only	Cellular Component: Golgi membrane (GO:0000139);; Molecular Function: GTPase activity (GO:0003924);; Molecular Function: signal transducer activity, downstream of receptor (GO:0005057);; Molecular Function: protein binding (GO:0005515);; Molecular Function: GTP binding (GO:0005525);; Cellular Component: cytosol (GO:0005829);; Cellular Component: plasma membrane (GO:0005886);; Biological Process: …	K07940|2.23317e-131|tup:102477248|K07940 ADP-ribosylation factor 5 | (RefSeq) ARF5; ADP ribosylation factor 5	Endocytosis (ko04144)	[U]	Intracellular trafficking, secretion, and vesicular transport	ADP-ribosylation factor family;; Signal recognition particle receptor beta subunit;; Ras family;; Gtr1/RagA G protein conserved region;; Miro-like protein;; 50S ribosome-binding GTPase	ADP-ribosylation factor 4 GN=ARF4 OS=Bos taurus (Bovine) PE=2 SV=3	U	Intracellular trafficking, secretion, and vesicular transport	PREDICTED: ADP-ribosylation factor 5 [Chlorocebus sabaeus]
2	ENSG00000213465	945	1760	1254	326	325	239	33.0616	93.3832	38.0245	16.2221	16.3696	12.4429	5.12e-05	-2.10333	down	[R]	General function prediction only	Molecular Function: GTPase activity (GO:0003924);; Molecular Function: GTPase inhibitor activity (GO:0005095);; Molecular Function: protein binding (GO:0005515);; Molecular Function: GTP binding (GO:0005525);; Cellular Component: nucleus (GO:0005634);; Cellular Component: mitochondrial intermembrane space (GO:0005758);; Cellular Component: centrosome (GO:0005813);; Biological Process: tubulin com…	K07943|ARL2| ADP-ribosylation factor-like protein 2	ko04031; Brite Hierarchies; Protein families: signaling and cellular processes; GTP-binding proteins	[UZ]	Intracellular trafficking, secretion, and vesicular transport;; Cytoskeleton	ADP-ribosylation factor family;; Signal recognition particle receptor beta subunit;; Ras family;; Gtr1/RagA G protein conserved region;; Miro-like protein;; 50S ribosome-binding GTPase;; Elongation factor Tu GTP binding domain	ADP-ribosylation factor-like protein 2 GN=ARL2 OS=Bos taurus (Bovine) PE=1 SV=1	U	Intracellular trafficking, secretion, and vesicular transport	Chain A, Complex Of Arl2 And Bart, Crystal Form 1
3	ENSG00000138175	1609	1829	1893	918	739	658	4.56278	7.61987	4.97215	3.23305	3.07672	2.78573	0.0106427	-1.07132	down	[R]	General function prediction only	Cellular Component: Golgi membrane (GO:0000139);; Biological Process: cytokinesis (GO:0000910);; Biological Process: kidney development (GO:0001822);; Molecular Function: GTPase activity (GO:0003924);; Molecular Function: GTPase inhibitor activity (GO:0005095);; Molecular Function: GTP binding (GO:0005525);; Cellular Component: nucleolus (GO:0005730);; Cellular Component: mitochondrial intermembr…	K07944|1.64156e-116|pps:100987836|K07944 ADP-ribosylation factor-like protein 3 | (RefSeq) ARL3; ADP ribosylation factor like GTPase 3	--	[R]	General function prediction only	ADP-ribosylation factor family;; Signal recognition particle receptor beta subunit;; G-protein alpha subunit;; Ras family;; Gtr1/RagA G protein conserved region;; Miro-like protein;; 50S ribosome-binding GTPase;; Elongation factor Tu GTP binding domain;; ATPase family associated with various cellular activities (AAA)	ADP-ribosylation factor-like protein 3 GN=ARL3 OS=Sus scrofa (Pig) PE=2 SV=1	R	General function prediction only	ADP-ribosylation factor-like protein 3 [Homo sapiens]
ARL4D	ENSG00000175906	839	1791	1363	111	127	97	6.87749	22.0264	10.2939	1.12667	1.33708	1.24866	7.73e-12	-3.52163	down	[R]	General function prediction only	Molecular Function: GTPase activity (GO:0003924);; Molecular Function: protein binding (GO:0005515);; Molecular Function: GTP binding (GO:0005525);; Cellular Component: nucleolus (GO:0005730);; Cellular Component: cytoplasm (GO:0005737);; Cellular Component: plasma membrane (GO:0005886);; Biological Process: obsolete GTP catabolic process (GO:0006184);; Biological Process: small GTPase mediated s…	K07945|ARL4| ADP-ribosylation factor-like protein 4	ko04031; Brite Hierarchies; Protein families: signaling and cellular processes; GTP-binding proteins	[U]	Intracellular trafficking, secretion, and vesicular transport	ADP-ribosylation factor family;; Ras family;; Miro-like protein;; Signal recognition particle receptor beta subunit;; Elongation factor Tu GTP binding domain;; 50S ribosome-binding GTPase;; Gtr1/RagA G protein conserved region	ADP-ribosylation factor-like protein 4D GN=ARL4D OS=Pongo abelii (Sumatran orangutan) PE=2 SV=1	U	Intracellular trafficking, secretion, and vesicular transport	PREDICTED: ADP-ribosylation factor-like protein 4D [Chlorocebus sabaeus]
ARL5A	ENSG00000162980	2382	446	1516	2525	2228	2360	12.5075	3.541	7.88216	11.9857	14.7574	14.6698	0.0302227	1.08457	up	[R]	General function prediction only	Molecular Function: GTP binding (GO:0005525);; Cellular Component: intracellular (GO:0005622);; Biological Process: small GTPase mediated signal transduction (GO:0007264);;	K07950|ARL5B| ADP-ribosylation factor-like protein 5B	ko04031; Brite Hierarchies; Protein families: signaling and cellular processes; GTP-binding proteins	[U]	Intracellular trafficking, secretion, and vesicular transport	ADP-ribosylation factor family;; Ras family;; Signal recognition particle receptor beta subunit;; Miro-like protein;; 50S ribosome-binding GTPase;; Gtr1/RagA G protein conserved region	ADP-ribosylation factor-like protein 5A GN=ARL5A OS=Bos taurus (Bovine) PE=2 SV=1	R	General function prediction only	ADP-ribosylation factor-like protein 5A isoform 1 [Homo sapiens]
6	ENSG00000113966	541	122	399	1109	921	946	2.718	0.662516	1.96116	7.30862	6.97514	6.68846	1.41e-05	1.83867	up	[R]	General function prediction only	Molecular Function: protein binding (GO:0005515);; Molecular Function: GTP binding (GO:0005525);; Molecular Function: phospholipid binding (GO:0005543);; Cellular Component: axonemal microtubule (GO:0005879);; Cellular Component: ciliary basal body (GO:0005932);; Biological Process: protein targeting to membrane (GO:0006612);; Biological Process: small GTPase mediated signal transduction (GO:0007…	K07951|ARL6,BBS3| ADP-ribosylation factor-like protein 6	ko04031; Brite Hierarchies; Protein families: signaling and cellular processes; GTP-binding proteins	[U]	Intracellular trafficking, secretion, and vesicular transport	ADP-ribosylation factor family;; Ras family;; Signal recognition particle receptor beta subunit;; 50S ribosome-binding GTPase;; Gtr1/RagA G protein conserved region;; Miro-like protein	ADP-ribosylation factor-like protein 6 GN=ARL6 OS=Pongo abelii (Sumatran orangutan) PE=2 SV=1	U	Intracellular trafficking, secretion, and vesicular transport	ADP-ribosylation factor-like protein 6 [Homo sapiens]
ARL8B	ENSG00000134108	8546	3161	9292	12669	10609	10980	44.2712	36.0587	48.6207	97.7719	85.82	91.5127	0.00370946	1.02429	up	[R]	General function prediction only	Molecular Function: GTPase activity (GO:0003924);; Molecular Function: GTP binding (GO:0005525);; Cellular Component: lysosomal membrane (GO:0005765);; Biological Process: obsolete GTP catabolic process (GO:0006184);; Biological Process: chromosome segregation (GO:0007059);; Biological Process: mitotic cell cycle (GO:0007067);; Biological Process: small GTPase mediated signal transduction (GO:000…	K07955|ARL8| ADP-ribosylation factor-like protein 8	ko04031; Brite Hierarchies; Protein families: signaling and cellular processes; GTP-binding proteins	[R]	General function prediction only	ADP-ribosylation factor family;; Ras family;; Miro-like protein;; Gtr1/RagA G protein conserved region;; Signal recognition particle receptor beta subunit;; 50S ribosome-binding GTPase;; Elongation factor Tu GTP binding domain	ADP-ribosylation factor-like protein 8B GN=ARL8B OS=Bos taurus (Bovine) PE=2 SV=1	Z	Cytoskeleton	ADP-ribosylation factor-like protein 8B [Homo sapiens]
AES	ENSG00000104964	5376	8782	8634	3674	2886	2848	102.464	247.134	152.5	85.9343	80.9023	78.7561	0.015693	-1.18028	down	--	--	Biological Process: negative regulation of transcription from RNA polymerase II promoter (GO:0000122);; Biological Process: skeletal system development (GO:0001501);; Molecular Function: chromatin binding (GO:0003682);; Molecular Function: transcription factor activity, RNA polymerase II distal enhancer sequence-specific binding (GO:0003705);; Molecular Function: transcription corepressor activit…	--	--	[B]	Chromatin structure and dynamics	Groucho/TLE N-terminal Q-rich domain	AES_HUMAN Amino-terminal enhancer of split OS=Homo sapiens OX=9606 GN=AES PE=1 SV=4	K	Transcription	amino-terminal enhancer of split isoform a [Homo sapiens]
AFF2	ENSG00000155966	2377	569	1259	207	130	143	5.88475	2.17858	2.38902	0.70867	0.558728	0.329374	3.99e-11	-2.80567	down	--	--	Molecular Function: G-quadruplex RNA binding (GO:0002151);; Biological Process: mRNA processing (GO:0006397);; Biological Process: brain development (GO:0007420);; Biological Process: learning or memory (GO:0007611);; Cellular Component: nuclear speck (GO:0016607);; Biological Process: regulation of RNA splicing (GO:0043484);;	K15194|AFF2| AF4/FMR2 family member 2	ko03021; Brite Hierarchies; Protein families: genetic information processing; Transcription machinery	--	--	AF-4 proto-oncoprotein	AF4/FMR2 family member 2 GN=AFF2 OS=Pan troglodytes (Chimpanzee) PE=2 SV=1	K	Transcription	AF4/FMR2 family member 2 isoform 1 [Homo sapiens]
AFF1	ENSG00000172493	5644	2023	6720	18142	15945	15825	7.63384	6.82957	10.7971	32.798	31.0023	34.3628	5.37e-10	2.12274	up	--	--	Molecular Function: transcription factor activity, sequence-specific DNA binding (GO:0003700);; Molecular Function: protein binding (GO:0005515);; Cellular Component: nucleus (GO:0005634);; Biological Process: positive regulation of transcription, DNA-templated (GO:0045893);;	K15184|0|hsa:4299|K15184 AF4/FMR2 family member 1 | (RefSeq) AFF1, AF4, MLLT2, PBM1; AF4/FMR2 family member 1	Transcriptional misregulation in cancer (ko05202)	--	--	AF-4 proto-oncoprotein	AF4/FMR2 family member 2 GN=AFF2 OS=Pongo pygmaeus (Bornean orangutan) PE=2 SV=1	K	Transcription	PREDICTED: AF4/FMR2 family member 1 isoform X6 [Homo sapiens]
AFF3	ENSG00000144218	773	332	573	104	78	70	2.64835	2.05118	0.94692	0.34387	0.136711	0.373292	4.6e-13	-2.47116	down	--	--	Molecular Function: double-stranded DNA binding (GO:0003690);; Cellular Component: nucleolus (GO:0005730);; Biological Process: regulation of transcription, DNA-templated (GO:0006355);; Biological Process: response to tumor necrosis factor (GO:0034612);; Biological Process: embryonic hindlimb morphogenesis (GO:0035116);;	K15195|AFF3| AF4/FMR2 family member 3	ko03021; Brite Hierarchies; Protein families: genetic information processing; Transcription machinery	--	--	AF-4 proto-oncoprotein	AF4/FMR2 family member 2 GN=AFF2 OS=Pongo pygmaeus (Bornean orangutan) PE=2 SV=1	K	Transcription	AF4/FMR2 family member 3 isoform 2 [Homo sapiens]
AGRP	ENSG00000159723	22	8	36	4	1	0	0.0453182	0.278861	0	0	0	0	0.0216461	-3.444	down	--	--	Molecular Function: neuropeptide hormone activity (GO:0005184);; Cellular Component: extracellular space (GO:0005615);; Cellular Component: Golgi lumen (GO:0005796);; Biological Process: neuropeptide signaling pathway (GO:0007218);; Biological Process: adult feeding behavior (GO:0008343);; Biological Process: hormone-mediated signaling pathway (GO:0009755);; Biological Process: regulation of feed…	K05231|2.75536e-56|nle:100584369|K05231 agouti related protein | (RefSeq) AGRP; agouti related neuropeptide	Adipocytokine signaling pathway (ko04920)	--	--	Agouti protein	Agouti-related protein (Precursor) GN=AGRP OS=Sus scrofa (Pig) PE=3 SV=2	R	General function prediction only	PREDICTED: agouti-related protein [Nomascus leucogenys]
AIP	ENSG00000110711	2496	5545	3979	1000	873	728	28.5758	96.3032	42.8188	15.031	15.0981	12.7523	4.58e-05	-2.17577	down	--	--	Molecular Function: transcription coactivator activity (GO:0003713);; Molecular Function: peptidyl-prolyl cis-trans isomerase activity (GO:0003755);; Molecular Function: signal transducer activity (GO:0004871);; Cellular Component: nucleolus (GO:0005730);; Cellular Component: mitochondrion (GO:0005739);; Cellular Component: cytosol (GO:0005829);; Cellular Component: plasma membrane (GO:0005886);;…	K17767|AIP,XAP2| AH receptor-interacting protein	ko03029; Brite Hierarchies; Protein families: genetic information processing; Mitochondrial biogenesis	[O]	Posttranslational modification, protein turnover, chaperones	FKBP-type peptidyl-prolyl cis-trans isomerase;; TPR repeat	AH receptor-interacting protein GN=AIP OS=Chlorocebus aethiops (Green monkey) PE=2 SV=1	O	Posttranslational modification, protein turnover, chaperones	RecName: Full=AH receptor-interacting protein; Short=AIP; AltName: Full=Aryl-hydrocarbon receptor-interacting protein; AltName: Full=HBV X-associated protein 2; Short=XAP-2; AltName: Full=Immunophilin homolog ARA9 [Homo sapiens]
AHDC1	ENSG00000126705	4486	4958	5837	2039	1898	1613	10.6141	24.0914	10.9601	5.42073	5.91813	5.65579	0.000584597	-1.30808	down	--	--	Molecular Function: DNA binding (GO:0003677);;	K22592|AHDC1| AT-hook DNA-binding motif-containing protein 1	ko03036; Brite Hierarchies; Protein families: genetic information processing; Chromosome and associated proteins	--	--	DUF4683(Domain of unknown function (DUF4683))	AHDC1_HUMAN AT-hook DNA-binding motif-containing protein 1 OS=Homo sapiens OX=9606 GN=AHDC1 PE=1 SV=1	L	Replication, recombination and repair	AT-hook DNA-binding motif-containing protein 1 [Homo sapiens]
AHNAK2	ENSG00000185567	42778	32774	57716	97038	83098	78820	39.9284	33.575	44.1031	117.534	115.654	119.431	8.22e-05	1.18184	up	--	--	Cellular Component: nucleus (GO:0005634);;	K23934|AHNAK| neuroblast differentiation-associated protein AHNAK	ko05132; Human Diseases; Infectious disease: bacterial; Salmonella infection	--	--	PDZ domain (Also known as DHR or GLGF)	AHNK2_HUMAN Protein AHNAK2 OS=Homo sapiens OX=9606 GN=AHNAK2 PE=1 SV=2	R	General function prediction only	protein AHNAK2 [Homo sapiens]
AIFM3	ENSG00000183773	25	73	33	6	1	2	0.103789	1.13089	0.210932	0.0437349	0	0.0131213	0.000549971	-3.92677	down	[R]	General function prediction only	Cellular Component: nucleus (GO:0005634);; Cellular Component: mitochondrial inner membrane (GO:0005743);; Cellular Component: endoplasmic reticulum (GO:0005783);; Biological Process: apoptotic process (GO:0006917);; Biological Process: activation of cysteine-type endopeptidase activity involved in apoptotic process by cytochrome c (GO:0008635);; Molecular Function: cysteine-type endopeptidase ac…	K22747|AIFM3| apoptosis-inducing factor 3	ko99995; Not Included in Pathway or Brite; Unclassified: signaling and cellular processes; Signaling proteins	[R]	General function prediction only	Pyridine nucleotide-disulphide oxidoreductase;; Pyridine nucleotide-disulphide oxidoreductase;; Rieske [2Fe-2S] domain;; FAD dependent oxidoreductase;; Pyridine nucleotide-disulphide oxidoreductase;; NAD(P)-binding Rossmann-like domain;; HI0933-like protein;; Rieske-like [2Fe-2S] domain;; Reductase C-terminal;; FAD binding domain;; Lycopene cyclase protein;; FAD binding domain;; FAD-NAD(P)-bindin…	AIFM3_HUMAN Apoptosis-inducing factor 3 OS=Homo sapiens OX=9606 GN=AIFM3 PE=1 SV=1	R	General function prediction only	apoptosis-inducing factor 3 isoform 1 [Homo sapiens]
AJM1	ENSG00000232434	1357	2201	2279	549	422	402	3.2975	8.00156	5.15389	1.68478	1.50854	1.42492	1.37e-05	-1.98671	down	--	--	Molecular Function: phosphoprotein phosphatase activity (GO:0004721);; Cellular Component: cytosol (GO:0005829);; Molecular Function: phosphohistidine phosphatase activity (GO:0008969);; Molecular Function: calcium channel inhibitor activity (GO:0019855);; Biological Process: positive regulation of insulin secretion involved in cellular response to glucose stimulus (GO:0035774);; Biological Proce…	--	--	--	--	--	AJM1_HUMAN Apical junction component 1 homolog OS=Homo sapiens OX=9606 GN=AJM1 PE=3 SV=1	S	Function unknown	uncharacterized protein C9orf172 [Homo sapiens]
AKAP11	ENSG00000023516	14217	3109	13225	18778	15802	16768	15.3813	5.03673	13.3167	25.8454	25.3513	27.8132	0.0174739	1.11884	up	--	--	Cellular Component: nucleolus (GO:0005730);; Cellular Component: cytoplasm (GO:0005737);; Cellular Component: microtubule organizing center (GO:0005815);; Cellular Component: plasma membrane (GO:0005886);; Biological Process: intracellular signal transduction (GO:0007243);; Molecular Function: protein phosphatase 1 binding (GO:0008157);; Molecular Function: kinase activity (GO:0016301);; Biologic…	K16527|AKAP11| A-kinase anchor protein 11	ko01009; Brite Hierarchies; Protein families: metabolism; Protein phosphatases and associated proteins	--	--	--	AKA11_HUMAN A-kinase anchor protein 11 OS=Homo sapiens OX=9606 GN=AKAP11 PE=1 SV=1	T	Signal transduction mechanisms	A-kinase anchor protein 11 [Homo sapiens]
AKAP12	ENSG00000131016	6428	2565	9876	21921	19279	20226	9.9464	6.05316	13.8842	39.6232	40.0928	43.1266	9.33e-08	2.03618	up	--	--	Cellular Component: cytoskeleton (GO:0005856);; Cellular Component: plasma membrane (GO:0005886);; Cellular Component: cell cortex (GO:0005938);; Biological Process: protein targeting (GO:0006605);; Biological Process: G-protein coupled receptor signaling pathway (GO:0007186);; Molecular Function: adenylate cyclase binding (GO:0008179);; Biological Process: positive regulation of protein kinase A…	K16528|AKAP12| A-kinase anchor protein 12	ko99995; Not Included in Pathway or Brite; Unclassified: signaling and cellular processes; Signaling proteins	--	--	WSK motif;; RII binding domain	AKA12_HUMAN A-kinase anchor protein 12 OS=Homo sapiens OX=9606 GN=AKAP12 PE=1 SV=4	T	Signal transduction mechanisms	A-kinase anchor protein 12 isoform 1 [Homo sapiens]
AKIP1	ENSG00000166452	3343	4130	5032	1237	1058	1026	44.1113	77.7742	58.6829	20.3298	19.8904	21.0829	5.39e-06	-1.76483	down	--	--	Molecular Function: protein binding (GO:0005515);; Cellular Component: nucleus (GO:0005634);; Molecular Function: kinase activity (GO:0016301);; Biological Process: phosphorylation (GO:0016310);; Biological Process: substrate adhesion-dependent cell spreading (GO:0034446);;	--	--	--	--	--	AKIP1_HUMAN A-kinase-interacting protein 1 OS=Homo sapiens OX=9606 GN=AKIP1 PE=1 SV=2	T	Signal transduction mechanisms	proline rich protein BCA3 [Homo sapiens]
AKT1S1	ENSG00000204673	4058	8719	6442	3355	2478	2200	20.0949	71.0223	30.0337	22.8858	19.894	16.4799	0.0333133	-1.22641	down	--	--	Molecular Function: protein binding (GO:0005515);; Cellular Component: nucleus (GO:0005634);; Biological Process: negative regulation of protein kinase activity (GO:0006469);; Biological Process: epidermal growth factor receptor signaling pathway (GO:0007173);; Biological Process: fibroblast growth factor receptor signaling pathway (GO:0008543);; Cellular Component: TORC1 complex (GO:0031931);; B…	K16184|1.79295e-127|ggo:101151809|K16184 proline-rich AKT1 substrate 1 | (RefSeq) AKT1S1; AKT1 substrate 1	mTOR signaling pathway (ko04150);; AMPK signaling pathway (ko04152);; Longevity regulating pathway (ko04211);; Longevity regulating pathway - multiple species (ko04213)	--	--	PRAS(Proline-rich AKT1 substrate 1)	AKTS1_HUMAN Proline-rich AKT1 substrate 1 OS=Homo sapiens OX=9606 GN=AKT1S1 PE=1 SV=1	T	Signal transduction mechanisms	proline-rich AKT1 substrate 1 isoform a [Homo sapiens]
GPT2	ENSG00000166123	5442	6010	6652	1783	1455	1476	15.7517	26.3969	17.9887	6.63436	6.32917	6.44323	9.75e-07	-1.79456	down	[E]	Amino acid transport and metabolism	Molecular Function: L-alanine:2-oxoglutarate aminotransferase activity (GO:0004021);; Cellular Component: mitochondrial matrix (GO:0005759);; Biological Process: 2-oxoglutarate metabolic process (GO:0006103);; Biological Process: cellular amino acid biosynthetic process (GO:0008652);; Molecular Function: pyridoxal phosphate binding (GO:0030170);; Biological Process: cellular nitrogen compound met…	K00814|0|ggo:101142979|K00814 alanine transaminase [EC:2.6.1.2] | (RefSeq) GPT2; glutamic--pyruvic transaminase 2	Arginine biosynthesis (ko00220);; Alanine, aspartate and glutamate metabolism (ko00250);; Carbon metabolism (ko01200);; 2-Oxocarboxylic acid metabolism (ko01210);; Biosynthesis of amino acids (ko01230)	[E]	Amino acid transport and metabolism	Aminotransferase class I and II	Alanine aminotransferase 1 GN=GPT OS=Bos taurus (Bovine) PE=1 SV=1	E	Amino acid transport and metabolism	alanine aminotransferase 2 isoform 1 [Homo sapiens]
GPT	ENSG00000167701	120	174	117	39	34	45	0.53374	0.725414	0.218567	0.289799	0.104856	0.192318	0.0067051	-1.71089	down	[E]	Amino acid transport and metabolism	Molecular Function: L-alanine:2-oxoglutarate aminotransferase activity (GO:0004021);; Cellular Component: cytosol (GO:0005829);; Biological Process: gluconeogenesis (GO:0006094);; Biological Process: cellular amino acid biosynthetic process (GO:0008652);; Molecular Function: pyridoxal phosphate binding (GO:0030170);; Biological Process: cellular nitrogen compound metabolic process (GO:0034641);; …	K00814|0|hsa:2875|K00814 alanine transaminase [EC:2.6.1.2] | (RefSeq) GPT, AAT1, ALT1, GPT1; glutamic--pyruvic transaminase	Arginine biosynthesis (ko00220);; Alanine, aspartate and glutamate metabolism (ko00250);; Carbon metabolism (ko01200);; 2-Oxocarboxylic acid metabolism (ko01210);; Biosynthesis of amino acids (ko01230)	[E]	Amino acid transport and metabolism	Aminotransferase class I and II	Alanine aminotransferase 1 GN=GPT OS=Bos taurus (Bovine) PE=1 SV=1	E	Amino acid transport and metabolism	alanine aminotransferase 1 [Homo sapiens]
AARS	ENSG00000090861	19742	16899	21940	9615	8142	7594	59.2265	74.4833	58.6184	35.6441	35.6651	34.6737	0.00173576	-1.02396	down	[J]	Translation, ribosomal structure and biogenesis	Molecular Function: tRNA binding (GO:0000049);; Biological Process: hair follicle development (GO:0001942);; Molecular Function: aminoacyl-tRNA editing activity (GO:0002161);; Molecular Function: alanine-tRNA ligase activity (GO:0004813);; Molecular Function: ATP binding (GO:0005524);; Cellular Component: cytosol (GO:0005829);; Biological Process: tRNA modification (GO:0006400);; Biological Proce…	K01872|0|hsa:16|K01872 alanyl-tRNA synthetase [EC:6.1.1.7] | (RefSeq) AARS, CMT2N, EIEE29; alanyl-tRNA synthetase	Aminoacyl-tRNA biosynthesis (ko00970)	[J]	Translation, ribosomal structure and biogenesis	tRNA synthetases class II (A);; Threonyl and Alanyl tRNA synthetase second additional domain;; DHHA1 domain	Alanine--tRNA ligase, cytoplasmic {ECO:0000255|HAMAP-Rule:MF_03133} OS=Pongo abelii (Sumatran orangutan) PE=2 SV=1	J	Translation, ribosomal structure and biogenesis	alanine--tRNA ligase, cytoplasmic [Homo sapiens]
ADH1A	ENSG00000187758	23	0	3	46	29	37	0.0196781	0	0	0.0506707	0.0295116	0	0.0447102	2.53879	up	[C]	Energy production and conversion	Molecular Function: alcohol dehydrogenase activity, zinc-dependent (GO:0004024);; Cellular Component: mitochondrion (GO:0005739);; Cellular Component: cytosol (GO:0005829);; Biological Process: ethanol catabolic process (GO:0006068);; Biological Process: ethanol oxidation (GO:0006069);; Biological Process: xenobiotic metabolic process (GO:0006805);; Molecular Function: zinc ion binding (GO:000827…	K13951|0|hsa:124|K13951 alcohol dehydrogenase 1/7 [EC:1.1.1.1] | (RefSeq) ADH1A, ADH1; alcohol dehydrogenase 1A (class I), alpha polypeptide	Glycolysis / Gluconeogenesis (ko00010);; Fatty acid degradation (ko00071);; Tyrosine metabolism (ko00350);; Retinol metabolism (ko00830);; Metabolism of xenobiotics by cytochrome P450 (ko00980);; Drug metabolism - cytochrome P450 (ko00982);; Chemical carcinogenesis (ko05204)	[Q]	Secondary metabolites biosynthesis, transport and catabolism	Alcohol dehydrogenase GroES-like domain;; Zinc-binding dehydrogenase	Alcohol dehydrogenase 1A GN=ADH1A OS=Pongo abelii (Sumatran orangutan) PE=2 SV=3	Q	Secondary metabolites biosynthesis, transport and catabolism	alcohol dehydrogenase 1A [Homo sapiens]
ADH6	ENSG00000172955	46	1	25	111	66	87	0.476334	0	0.218381	0.317125	0.226065	1.27692	0.0111936	2.30028	up	[C]	Energy production and conversion	Molecular Function: alcohol dehydrogenase activity, zinc-dependent (GO:0004024);; Cellular Component: cytosol (GO:0005829);; Biological Process: ethanol oxidation (GO:0006069);; Biological Process: xenobiotic metabolic process (GO:0006805);; Molecular Function: zinc ion binding (GO:0008270);; Biological Process: response to ethanol (GO:0045471);;	K13952|0|pps:100970400|K13952 alcohol dehydrogenase 6 [EC:1.1.1.1] | (RefSeq) ADH6; alcohol dehydrogenase 6 (class V)	Glycolysis / Gluconeogenesis (ko00010);; Fatty acid degradation (ko00071);; Tyrosine metabolism (ko00350);; Retinol metabolism (ko00830);; Metabolism of xenobiotics by cytochrome P450 (ko00980);; Drug metabolism - cytochrome P450 (ko00982);; Chemical carcinogenesis (ko05204)	[Q]	Secondary metabolites biosynthesis, transport and catabolism	Alcohol dehydrogenase GroES-like domain;; Zinc-binding dehydrogenase	Alcohol dehydrogenase 6 GN=ADH6 OS=Pongo abelii (Sumatran orangutan) PE=2 SV=1	Q	Secondary metabolites biosynthesis, transport and catabolism	alcohol dehydrogenase 6 isoform 1 [Homo sapiens]
ADH4	ENSG00000198099	44	0	4	82	74	51	0.0390331	0	0	0.166268	0	0.0996992	0.038436	2.55768	up	[C]	Energy production and conversion	Molecular Function: NADPH:quinone reductase activity (GO:0003960);; Molecular Function: alcohol dehydrogenase activity, zinc-dependent (GO:0004024);; Molecular Function: alditol:NADP+ 1-oxidoreductase activity (GO:0004032);; Molecular Function: retinol dehydrogenase activity (GO:0004745);; Molecular Function: all-trans retinal binding (GO:0005503);; Cellular Component: cytosol (GO:0005829);; Biol…	K13980|0|hsa:127|K13980 alcohol dehydrogenase 4 [EC:1.1.1.1] | (RefSeq) ADH4, ADH-2, HEL-S-4; alcohol dehydrogenase 4 (class II), pi polypeptide	Glycolysis / Gluconeogenesis (ko00010);; Fatty acid degradation (ko00071);; Tyrosine metabolism (ko00350);; Retinol metabolism (ko00830);; Metabolism of xenobiotics by cytochrome P450 (ko00980);; Drug metabolism - cytochrome P450 (ko00982);; Chemical carcinogenesis (ko05204)	[Q]	Secondary metabolites biosynthesis, transport and catabolism	Zinc-binding dehydrogenase;; Alcohol dehydrogenase GroES-like domain	Alcohol dehydrogenase class-2 isozyme 1 GN=ADH2-1 OS=Oryctolagus cuniculus (Rabbit) PE=2 SV=2	Q	Secondary metabolites biosynthesis, transport and catabolism	unnamed protein product [Homo sapiens]
ALDH16A1	ENSG00000161618	458	1663	1063	511	363	308	3.32394	16.6427	6.92006	4.85592	3.99072	2.6762	0.0377685	-1.4563	down	[C]	Energy production and conversion	Molecular Function: oxidoreductase activity, acting on the aldehyde or oxo group of donors, NAD or NADP as acceptor (GO:0016620);; Biological Process: oxidation-reduction process (GO:0055114);;	--	--	[C]	Energy production and conversion	Aldehyde dehydrogenase family;; Protein of unknown function (DUF1487)	Aldehyde dehydrogenase family 16 member A1 GN=ALDH16A1 OS=Bos taurus (Bovine) PE=2 SV=1	C	Energy production and conversion	aldehyde dehydrogenase family 16 member A1 isoform 1 [Homo sapiens]
ALDH3B1	ENSG00000006534	2451	4834	3555	714	666	590	10.6584	34.149	15.7416	4.11478	4.59188	4.07528	1.55e-06	-2.40903	down	[C]	Energy production and conversion	Molecular Function: 3-chloroallyl aldehyde dehydrogenase activity (GO:0004028);; Molecular Function: aldehyde dehydrogenase [NAD(P)+] activity (GO:0004030);; Cellular Component: cytoplasm (GO:0005737);; Biological Process: ethanol catabolic process (GO:0006068);; Biological Process: lipid metabolic process (GO:0006629);; Biological Process: cellular response to oxidative stress (GO:0034599);; Bio…	K00129|0|hsa:221|K00129 aldehyde dehydrogenase (NAD(P)+) [EC:1.2.1.5] | (RefSeq) ALDH3B1, ALDH4, ALDH7; aldehyde dehydrogenase 3 family member B1	Glycolysis / Gluconeogenesis (ko00010);; Histidine metabolism (ko00340);; Tyrosine metabolism (ko00350);; Phenylalanine metabolism (ko00360);; beta-Alanine metabolism (ko00410);; Metabolism of xenobiotics by cytochrome P450 (ko00980);; Drug metabolism - cytochrome P450 (ko00982);; Chemical carcinogenesis (ko05204)	[C]	Energy production and conversion	Aldehyde dehydrogenase family;; Acyl-CoA reductase (LuxC)	Aldehyde dehydrogenase family 3 member B1 (Precursor) GN=ALDH3B1 OS=Bos taurus (Bovine) PE=2 SV=1	C	Energy production and conversion	aldehyde dehydrogenase family 3 member B1 isoform a [Homo sapiens]
ALDH8A1	ENSG00000118514	152	26	72	336	276	286	0.395824	0	0.216917	1.79968	1.82759	1.75662	2.44e-05	2.20228	up	[C]	Energy production and conversion	Molecular Function: retinal dehydrogenase activity (GO:0001758);; Cellular Component: cytoplasm (GO:0005737);; Biological Process: retinal metabolic process (GO:0042574);; Biological Process: 9-cis-retinoic acid biosynthetic process (GO:0042904);; Biological Process: oxidation-reduction process (GO:0055114);;	--	--	[C]	Energy production and conversion	Aldehyde dehydrogenase family	Aldehyde dehydrogenase family 8 member A1 GN=ALDH8A1 OS=Bos taurus (Bovine) PE=2 SV=1	C	Energy production and conversion	aldehyde dehydrogenase family 8 member A1 isoform 1 [Homo sapiens]
ALDH1B1	ENSG00000137124	8533	8919	13563	4017	3507	3267	33.5871	52.6826	50.6259	19.877	20.7421	19.9025	0.000222595	-1.33818	down	[C]	Energy production and conversion	Molecular Function: aldehyde dehydrogenase (NAD) activity (GO:0004029);; Cellular Component: nucleolus (GO:0005730);; Cellular Component: mitochondrial matrix (GO:0005759);; Biological Process: carbohydrate metabolic process (GO:0005975);; Biological Process: ethanol catabolic process (GO:0006068);; Biological Process: oxidation-reduction process (GO:0055114);;	K00128|0|hsa:219|K00128 aldehyde dehydrogenase (NAD+) [EC:1.2.1.3] | (RefSeq) ALDH1B1, ALDH5, ALDHX; aldehyde dehydrogenase 1 family member B1	Glycolysis / Gluconeogenesis (ko00010);; Pentose and glucuronate interconversions (ko00040);; Ascorbate and aldarate metabolism (ko00053);; Fatty acid degradation (ko00071);; Valine, leucine and isoleucine degradation (ko00280);; Lysine degradation (ko00310);; Arginine and proline metabolism (ko00330);; Histidine metabolism (ko00340);; Tryptophan metabolism (ko00380);; beta-Alanine metabolism (ko…	[C]	Energy production and conversion	Aldehyde dehydrogenase family	Aldehyde dehydrogenase X, mitochondrial (Precursor) GN=ALDH1B1 OS=Pongo abelii (Sumatran orangutan) PE=2 SV=1	C	Energy production and conversion	aldehyde dehydrogenase X, mitochondrial precursor [Homo sapiens]
AOX1	ENSG00000138356	128	103	226	2080	1554	1855	0.527565	0.546877	0.629834	10.8404	9.05785	10.862	7.79e-30	3.83012	up	[F]	Nucleotide transport and metabolism	Molecular Function: aldehyde oxidase activity (GO:0004031);; Molecular Function: xanthine dehydrogenase activity (GO:0004854);; Molecular Function: iron ion binding (GO:0005506);; Cellular Component: cytosol (GO:0005829);; Biological Process: inflammatory response (GO:0006954);; Molecular Function: UDP-N-acetylmuramate dehydrogenase activity (GO:0008762);; Molecular Function: electron carrier act…	K00157|0|hsa:316|K00157 aldehyde oxidase [EC:1.2.3.1] | (RefSeq) AOX1, AO, AOH1; aldehyde oxidase 1	Valine, leucine and isoleucine degradation (ko00280);; Tyrosine metabolism (ko00350);; Tryptophan metabolism (ko00380);; Vitamin B6 metabolism (ko00750);; Nicotinate and nicotinamide metabolism (ko00760);; Retinol metabolism (ko00830);; Drug metabolism - cytochrome P450 (ko00982);; Jak-STAT signaling pathway (ko04630)	[F]	Nucleotide transport and metabolism	Molybdopterin-binding domain of aldehyde dehydrogenase;; FAD binding domain in molybdopterin dehydrogenase;; Aldehyde oxidase and xanthine dehydrogenase, a/b hammerhead domain;; [2Fe-2S] binding domain;; CO dehydrogenase flavoprotein C-terminal domain;; 2Fe-2S iron-sulfur cluster binding domain	Aldehyde oxidase 1 GN=AOX1 OS=Macaca fascicularis (Crab-eating macaque) PE=2 SV=2	F	Nucleotide transport and metabolism	aldehyde oxidase [Homo sapiens]
AC093512.2	ENSG00000285043	61	171	114	34	27	14	4.39985	25.0544	10.1444	4.81926	6.46086	6.66881	0.00439411	-2.21059	down	--	--	GO:0015629,GO:0051289,GO:0046716,GO:0006941,GO:0061621,GO:0061827,GO:0006096,GO:0006094,GO:0031430,GO:0070062,GO:0070061,GO:0002576,GO:0016020,GO:0031674,GO:0030388,GO:0003779,GO:0042802,GO:0015631,GO:1904813,GO:1904724,GO:0008360,GO:0007339,GO:0034774,GO:0005615,GO:0007015,GO:0031093,GO:0008092,GO:0006754,GO:0005829,GO:0043312,GO:0045296,GO:0005576,GO:0003723,GO:0004332,GO:0006000,GO:0005634	K01623|ALDO| fructose-bisphosphate aldolase, class I	ko04147; Brite Hierarchies; Protein families: signaling and cellular processes; Exosome	--	--	Glycolytic(Fructose-bisphosphate aldolase class-I)	ALDOA_HUMAN Fructose-bisphosphate aldolase A OS=Homo sapiens OX=9606 GN=ALDOA PE=1 SV=2	--	--	--
GALM	ENSG00000143891	367	308	534	104	71	109	1.69508	2.60785	2.65146	0.991181	0.53817	0.674074	4.94e-06	-1.86633	down	[G]	Carbohydrate transport and metabolism	Molecular Function: aldose 1-epimerase activity (GO:0004034);; Cellular Component: cytoplasm (GO:0005737);; Biological Process: hexose metabolic process (GO:0019318);; Molecular Function: carbohydrate binding (GO:0030246);;	K01785|0|hsa:130589|K01785 aldose 1-epimerase [EC:5.1.3.3] | (RefSeq) GALM, BLOCK25, GLAT, HEL-S-63p, IBD1; galactose mutarotase	Glycolysis / Gluconeogenesis (ko00010);; Galactose metabolism (ko00052)	[G]	Carbohydrate transport and metabolism	Aldose 1-epimerase	Aldose 1-epimerase GN=GALM OS=Pongo abelii (Sumatran orangutan) PE=2 SV=1	G	Carbohydrate transport and metabolism	aldose 1-epimerase [Homo sapiens]
AKR1B10	ENSG00000198074	183	197	247	35	17	31	1.7247	2.2814	2.05881	0.419242	0.100749	0.23325	6.85e-08	-2.75411	down	[R]	General function prediction only	Biological Process: retinoid metabolic process (GO:0001523);; Molecular Function: retinal dehydrogenase activity (GO:0001758);; Molecular Function: aldo-keto reductase (NADP) activity (GO:0004033);; Molecular Function: protein binding (GO:0005515);; Cellular Component: extracellular region (GO:0005576);; Cellular Component: lysosome (GO:0005764);; Cellular Component: cytosol (GO:0005829);; Biolog…	K00011|0|hsa:57016|K00011 aldehyde reductase [EC:1.1.1.21] | (RefSeq) AKR1B10, AKR1B11, AKR1B12, ALDRLn, ARL-1, ARL1, HIS, HSI; aldo-keto reductase family 1 member B10	Pentose and glucuronate interconversions (ko00040);; Fructose and mannose metabolism (ko00051);; Galactose metabolism (ko00052);; Glycerolipid metabolism (ko00561)	[R]	General function prediction only	Aldo/keto reductase family	Aldose reductase GN=AKR1B1 OS=Oryctolagus cuniculus (Rabbit) PE=2 SV=3	C	Energy production and conversion	Chain X, Crystal Structure Of Akr1b10 Complexed With Nadp+ And Tolrestat
ALPL	ENSG00000162551	72	98	128	1	11	1	0.363633	1.08793	1.23404	0.0152245	0.221244	0.0769662	2.84e-06	-4.34554	down	[P]	Inorganic ion transport and metabolism	Biological Process: endochondral ossification (GO:0001958);; Biological Process: developmental process involved in reproduction (GO:0003006);; Molecular Function: alkaline phosphatase activity (GO:0004035);; Cellular Component: extracellular space (GO:0005615);; Cellular Component: plasma membrane (GO:0005886);; Cellular Component: integral component of membrane (GO:0016021);; Biological Process:…	K01077|0|hsa:249|K01077 alkaline phosphatase [EC:3.1.3.1] | (RefSeq) ALPL, AP-TNAP, APTNAP, HOPS, TNAP, TNSALP; alkaline phosphatase, liver/bone/kidney	Folate biosynthesis (ko00790)	[P]	Inorganic ion transport and metabolism	Alkaline phosphatase	Alkaline phosphatase, tissue-nonspecific isozyme (Precursor) GN=ALPL OS=Felis catus (Cat) PE=1 SV=1	P	Inorganic ion transport and metabolism	alkaline phosphatase, tissue-nonspecific isozyme isoform 1 precursor [Homo sapiens]
ALKBH4	ENSG00000160993	407	803	615	159	116	177	2.9573	9.14084	4.49154	1.61304	1.472	1.80463	0.000543796	-1.94668	down	--	--	Molecular Function: actin binding (GO:0003779);; Cellular Component: nucleus (GO:0005634);; Cellular Component: mitochondrion (GO:0005739);; Biological Process: protein demethylation (GO:0006482);; Molecular Function: oxidoreductase activity, acting on single donors with incorporation of molecular oxygen, incorporation of two atoms of oxygen (GO:0016702);; Molecular Function: oxidoreductase activ…	K10766|ALKBH4| alkylated DNA repair protein alkB homolog 4	ko99980; Not Included in Pathway or Brite; Unclassified: metabolism; Enzymes with EC numbers	[R]	General function prediction only	2OG-Fe(II) oxygenase superfamily	ALKB4_HUMAN Alpha-ketoglutarate-dependent dioxygenase alkB homolog 4 OS=Homo sapiens OX=9606 GN=ALKBH4 PE=1 SV=1	R	General function prediction only	alpha-ketoglutarate-dependent dioxygenase alkB homolog 4 [Homo sapiens]
AIF1L	ENSG00000126878	20	30	28	7	0	5	0.073628	0.16684	0.102698	0.0280242	0	0.0336376	0.043401	-2.61078	down	--	--	Molecular Function: calcium ion binding (GO:0005509);; Cellular Component: cytoplasm (GO:0005737);; Cellular Component: actin filament (GO:0005884);; Cellular Component: focal adhesion (GO:0005925);; Cellular Component: ruffle membrane (GO:0032587);; Molecular Function: actin filament binding (GO:0051015);;	K18617|2.1515e-126|hsa:83543|K18617 allograft inflammatory factor 1 | (RefSeq) AIF1L, C9orf58, IBA2; allograft inflammatory factor 1 like	--	[T]	Signal transduction mechanisms	--	Allograft inflammatory factor 1-like GN=AIF1L OS=Pongo abelii (Sumatran orangutan) PE=2 SV=1	T	Signal transduction mechanisms	allograft inflammatory factor 1-like isoform 3 [Homo sapiens]
SNTG2	ENSG00000172554	19	2	16	0	0	0	0	0	0	0	0	0	0.0163136	-5.65662	down	--	--	Molecular Function: actin binding (GO:0003779);; Molecular Function: phospholipid binding (GO:0005543);; Cellular Component: cytoplasm (GO:0005737);; Cellular Component: cytoskeleton (GO:0005856);; Biological Process: central nervous system development (GO:0007417);; Cellular Component: syntrophin complex (GO:0016013);; Molecular Function: PDZ domain binding (GO:0030165);; Cellular Component: sar…	--	--	[W]	Extracellular structures	PDZ domain (Also known as DHR or GLGF)	Alpha-1-syntrophin GN=SNTA1 OS=Bos taurus (Bovine) PE=2 SV=1	W	Extracellular structures	gamma-2-syntrophin [Homo sapiens]
SNTA1	ENSG00000101400	1507	4138	2184	582	730	427	7.04246	30.5877	10.0091	3.49568	5.18324	3.09621	0.000462428	-2.18527	down	--	--	Biological Process: regulation of heart rate (GO:0002027);; Biological Process: regulation of vasoconstriction by circulating norepinephrine (GO:0003117);; Molecular Function: actin binding (GO:0003779);; Molecular Function: calmodulin binding (GO:0005516);; Molecular Function: phospholipid binding (GO:0005543);; Cellular Component: cytoplasm (GO:0005737);; Cellular Component: cytoskeleton (GO:00…	--	--	[W]	Extracellular structures	PDZ domain (Also known as DHR or GLGF);; PH domain	Alpha-1-syntrophin GN=SNTA1 OS=Oryctolagus cuniculus (Rabbit) PE=1 SV=1	W	Extracellular structures	alpha-1-syntrophin [Homo sapiens]
SNTB1	ENSG00000172164	4135	1038	1670	880	838	769	18.1316	10.2694	8.07814	4.92277	4.59112	4.55738	0.0185265	-1.13503	down	--	--	Molecular Function: actin binding (GO:0003779);; Molecular Function: calmodulin binding (GO:0005516);; Molecular Function: phospholipid binding (GO:0005543);; Cellular Component: cytoplasm (GO:0005737);; Cellular Component: cytoskeleton (GO:0005856);; Biological Process: muscle contraction (GO:0006936);; Cellular Component: dystrophin-associated glycoprotein complex (GO:0016010);; Cellular Compon…	--	--	[W]	Extracellular structures	PDZ domain (Also known as DHR or GLGF);; PH domain	Alpha-1-syntrophin GN=SNTA1 OS=Oryctolagus cuniculus (Rabbit) PE=1 SV=1	W	Extracellular structures	beta-1-syntrophin [Homo sapiens]
MGAT4A	ENSG00000071073	21	8	9	41	50	73	0.175931	0.450922	0.0240771	0.179854	0.123923	0.216693	0.00129546	2.40111	up	--	--	Cellular Component: Golgi membrane (GO:0000139);; Cellular Component: extracellular region (GO:0005576);; Biological Process: N-glycan processing (GO:0006491);; Molecular Function: alpha-1,3-mannosylglycoprotein 4-beta-N-acetylglucosaminyltransferase activity (GO:0008454);; Cellular Component: integral component of membrane (GO:0016021);; Biological Process: protein N-linked glycosylation via asp…	K00738|0|pps:100996009|K00738 alpha-1,3-mannosylglycoprotein beta-1,4-N-acetylglucosaminyltransferase A/B [EC:2.4.1.145] | (RefSeq) MGAT4A; mannosyl (alpha-1,3-)-glycoprotein beta-1,4-N-acetylglucosaminyltransferase, isozyme A	N-Glycan biosynthesis (ko00510)	--	--	N-Acetylglucosaminyltransferase-IV (GnT-IV) conserved region	Alpha-1,3-mannosyl-glycoprotein 4-beta-N-acetylglucosaminyltransferase A soluble form GN=MGAT4A OS=Pongo abelii (Sumatran orangutan) PE=2 SV=1	G	Carbohydrate transport and metabolism	alpha-1,3-mannosyl-glycoprotein 4-beta-N-acetylglucosaminyltransferase A isoform 1 [Homo sapiens]
MGAT4C	ENSG00000182050	2	0	11	165	155	135	0.0133314	0.00268631	0.0623226	0.346469	0.690626	0.65263	1.15e-13	5.45931	up	--	--	Cellular Component: Golgi membrane (GO:0000139);; Molecular Function: alpha-1,3-mannosylglycoprotein 4-beta-N-acetylglucosaminyltransferase activity (GO:0008454);; Cellular Component: integral component of membrane (GO:0016021);; Biological Process: protein N-linked glycosylation via asparagine (GO:0018279);; Biological Process: post-translational protein modification (GO:0043687);; Molecular Fun…	K13748|0|cjc:100413583|K13748 alpha-1,3-mannosylglycoprotein beta-1,4-N-acetylglucosaminyltransferase C [EC:2.4.1.201 2.4.1.145] | (RefSeq) MGAT4C; MGAT4 family member C	N-Glycan biosynthesis (ko00510)	--	--	N-Acetylglucosaminyltransferase-IV (GnT-IV) conserved region	Alpha-1,3-mannosyl-glycoprotein 4-beta-N-acetylglucosaminyltransferase C GN=MGAT4C OS=Macaca fascicularis (Crab-eating macaque) PE=2 SV=1	G	Carbohydrate transport and metabolism	PREDICTED: alpha-1,3-mannosyl-glycoprotein 4-beta-N-acetylglucosaminyltransferase C isoform X1 [Pan troglodytes]
MGAT2	ENSG00000168282	97	174	94	37	39	38	23.5175	31.2653	23.9908	19.7504	20.5655	22.2751	0.0197447	-1.63475	down	--	--	Cellular Component: Golgi membrane (GO:0000139);; Cellular Component: Golgi stack (GO:0005795);; Molecular Function: alpha-1,6-mannosylglycoprotein 2-beta-N-acetylglucosaminyltransferase activity (GO:0008455);; Biological Process: oligosaccharide biosynthetic process (GO:0009312);; Cellular Component: integral component of membrane (GO:0016021);; Biological Process: protein N-linked glycosylation…	K00736|0|hsa:4247|K00736 alpha-1,6-mannosyl-glycoprotein beta-1,2-N-acetylglucosaminyltransferase [EC:2.4.1.143] | (RefSeq) MGAT2, CDG2A, CDGS2, GLCNACTII, GNT-II, GNT2; mannosyl (alpha-1,6-)-glycoprotein beta-1,2-N-acetylglucosaminyltransferase	N-Glycan biosynthesis (ko00510)	[G]	Carbohydrate transport and metabolism	N-acetylglucosaminyltransferase II (MGAT2)	Alpha-1,6-mannosyl-glycoprotein 2-beta-N-acetylglucosaminyltransferase GN=MGAT2 OS=Sus scrofa (Pig) PE=3 SV=1	G	Carbohydrate transport and metabolism	unnamed protein product [Homo sapiens]
CPAMD8	ENSG00000160111	13	84	22	1	1	1	0.238891	0.383191	0.26064	0	0.0178699	0.0184076	0.000223354	-5.44258	down	--	--	Molecular Function: serine-type endopeptidase inhibitor activity (GO:0004867);; Cellular Component: extracellular space (GO:0005615);; Cellular Component: plasma membrane (GO:0005886);; Biological Process: negative regulation of endopeptidase activity (GO:0010951);;	--	--	[O]	Posttranslational modification, protein turnover, chaperones	A-macroglobulin complement component;; Alpha-2-macroglobulin family N-terminal region;; Farnesoic acid 0-methyl transferase;; Alpha-2-macroglobulin family;; A-macroglobulin receptor;; MG2 domain;; Alpha-macro-globulin thiol-ester bond-forming region;; Prenyltransferase-like;; Kazal-type serine protease inhibitor domain;; Kazal-type serine protease inhibitor domain	Alpha-2-macroglobulin (Precursor) GN=A2M OS=Pongo abelii (Sumatran orangutan) PE=2 SV=1	O	Posttranslational modification, protein turnover, chaperones	C3 and PZP-like alpha-2-macroglobulin domain-containing protein 8 [Homo sapiens]
ADRA2A	ENSG00000150594	97	209	92	0	15	5	0.312864	0.925512	0.255137	0	0.0753618	0.0291431	2.29e-05	-4.27533	down	--	--	Biological Process: positive regulation of cytokine production (GO:0001819);; Biological Process: acute inflammatory response (GO:0002526);; Molecular Function: alpha2-adrenergic receptor activity (GO:0004938);; Cellular Component: cytoplasm (GO:0005737);; Cellular Component: integral component of plasma membrane (GO:0005887);; Biological Process: energy reserve metabolic process (GO:0006112);; B…	K04138|0|pon:100459426|K04138 adrenergic receptor alpha-2A | (RefSeq) ADRA2A; adrenoceptor alpha 2A	cGMP-PKG signaling pathway (ko04022);; Neuroactive ligand-receptor interaction (ko04080)	[R]	General function prediction only	7 transmembrane receptor (rhodopsin family);; Serpentine type 7TM GPCR chemoreceptor Srsx;; Serpentine type 7TM GPCR chemoreceptor Srx	Alpha-2A adrenergic receptor GN=ADRA2A OS=Sus scrofa (Pig) PE=1 SV=1	T	Signal transduction mechanisms	PREDICTED: alpha-2A adrenergic receptor [Pongo abelii]
SPTBN5	ENSG00000137877	288	239	175	90	106	49	0.302528	0.233237	0.13627	0.197053	0.0861689	0.0498182	0.0145907	-1.37982	down	[Z]	Cytoskeleton	Molecular Function: actin binding (GO:0003779);; Molecular Function: phospholipid binding (GO:0005543);; Cellular Component: cytosol (GO:0005829);; Biological Process: axon guidance (GO:0007411);; Cellular Component: spectrin (GO:0008091);; Cellular Component: membrane (GO:0016020);; Biological Process: actin filament capping (GO:0051693);;	K06115|SPTB| spectrin beta	ko04812; Brite Hierarchies; Protein families: signaling and cellular processes; Cytoskeleton proteins	[Z]	Cytoskeleton	Spectrin repeat;; Calponin homology (CH) domain;; CAMSAP CH domain	Alpha-actinin-1 GN=ACTN1 OS=Bos taurus (Bovine) PE=2 SV=1	Z	Cytoskeleton	PREDICTED: spectrin beta chain, non-erythrocytic 5 isoform X1 [Homo sapiens]
ACTN2	ENSG00000077522	780	174	466	158	125	122	2.20998	0.801477	1.01364	0.44553	0.343512	0.859493	0.00235034	-1.46684	down	[Z]	Cytoskeleton	Biological Process: platelet degranulation (GO:0002576);; Molecular Function: integrin binding (GO:0005178);; Molecular Function: calcium ion binding (GO:0005509);; Cellular Component: extracellular region (GO:0005576);; Cellular Component: cytosol (GO:0005829);; Cellular Component: actin filament (GO:0005884);; Cellular Component: focal adhesion (GO:0005925);; Biological Process: chemical synapt…	K21073|0|hsa:88|K21073 actinin alpha 2/3 | (RefSeq) ACTN2, CMD1AA, CMH23; actinin alpha 2	Focal adhesion (ko04510);; Adherens junction (ko04520);; Tight junction (ko04530);; Leukocyte transendothelial migration (ko04670);; Regulation of actin cytoskeleton (ko04810);; Amoebiasis (ko05146);; Viral carcinogenesis (ko05203);; Systemic lupus erythematosus (ko05322);; Arrhythmogenic right ventricular cardiomyopathy (ARVC) (ko05412)	[Z]	Cytoskeleton	Spectrin repeat;; Calponin homology (CH) domain;; Ca2+ insensitive EF hand;; CAMSAP CH domain;; EF hand;; EF-hand domain pair;; EF-hand domain	Alpha-actinin-2 GN=ACTN2 OS=Bos taurus (Bovine) PE=2 SV=1	Z	Cytoskeleton	alpha-actinin-2 isoform 1 [Homo sapiens]
DST	ENSG00000151914	64824	14210	51116	155610	133492	134126	76.6512	25.9908	58.2993	223.989	224.02	226.275	5.53e-07	2.06359	up	[Z]	Cytoskeleton	Molecular Function: actin binding (GO:0003779);; Molecular Function: integrin binding (GO:0005178);; Molecular Function: calcium ion binding (GO:0005509);; Molecular Function: ATP binding (GO:0005524);; Cellular Component: basement membrane (GO:0005604);; Cellular Component: nuclear envelope (GO:0005635);; Cellular Component: endoplasmic reticulum membrane (GO:0005789);; Cellular Component: cytos…	K10382|DST| dystonin	ko04812; Brite Hierarchies; Protein families: signaling and cellular processes; Cytoskeleton proteins	[Z]	Cytoskeleton	Spectrin repeat;; Plectin repeat;; Growth-Arrest-Specific Protein 2 Domain;; Calponin homology (CH) domain;; EF hand;; EF-hand domain pair;; EF-hand domain;; EF hand;; EF-hand domain pair;; CAMSAP CH domain	Alpha-actinin-3 GN=ACTN3 OS=Bos taurus (Bovine) PE=2 SV=1	Z	Cytoskeleton	PREDICTED: dystonin isoform X4 [Pan paniscus]
PLEC	ENSG00000178209	103385	140051	154037	61379	52535	48260	101.498	203.316	139.596	78.8647	76.206	82.0817	0.00714079	-1.16692	down	[Z]	Cytoskeleton	Molecular Function: actin binding (GO:0003779);; Cellular Component: cytosol (GO:0005829);; Cellular Component: focal adhesion (GO:0005925);; Biological Process: cellular component disassembly involved in execution phase of apoptosis (GO:0006921);; Molecular Function: structural constituent of muscle (GO:0008307);; Cellular Component: sarcoplasm (GO:0016528);; Cellular Component: hemidesmosome (G…	K10388|PLEC| plectin	ko04812; Brite Hierarchies; Protein families: signaling and cellular processes; Cytoskeleton proteins	[Z]	Cytoskeleton	Plectin repeat;; Calponin homology (CH) domain;; Plectin/S10 domain;; CAMSAP CH domain	Alpha-actinin-4 GN=ACTN4 OS=Pongo abelii (Sumatran orangutan) PE=2 SV=1	Z	Cytoskeleton	plectin isoform 1e [Homo sapiens]
ENO2	ENSG00000111674	2123	3638	4189	18648	16521	15150	10.873	27.7003	20.3881	121.86	126.123	120.199	2.64e-08	2.4542	up	[G]	Carbohydrate transport and metabolism	Cellular Component: phosphopyruvate hydratase complex (GO:0000015);; Molecular Function: magnesium ion binding (GO:0000287);; Cellular Component: photoreceptor inner segment (GO:0001917);; Molecular Function: phosphopyruvate hydratase activity (GO:0004634);; Cellular Component: plasma membrane (GO:0005886);; Biological Process: gluconeogenesis (GO:0006094);; Biological Process: glycolytic process…	K01689|0|pps:100994281|K01689 enolase [EC:4.2.1.11] | (RefSeq) ENO2; enolase 2	Glycolysis / Gluconeogenesis (ko00010);; Carbon metabolism (ko01200);; Biosynthesis of amino acids (ko01230);; RNA degradation (ko03018);; HIF-1 signaling pathway (ko04066)	[G]	Carbohydrate transport and metabolism	Enolase, C-terminal TIM barrel domain;; Enolase, N-terminal domain;; Enolase C-terminal domain-like;; Methylaspartate ammonia-lyase C-terminus	Alpha-enolase GN=ENO1 OS=Bos taurus (Bovine) PE=1 SV=4	G	Carbohydrate transport and metabolism	gamma-enolase [Homo sapiens]
AFP	ENSG00000081051	38	108	87	379	292	318	0.83164	3.54664	2.04558	8.31463	8.73905	9.04028	0.000518757	2.13266	up	--	--	Biological Process: ovulation from ovarian follicle (GO:0001542);; Cellular Component: extracellular space (GO:0005615);; Cellular Component: cytoplasm (GO:0005737);; Biological Process: transport (GO:0006810);; Biological Process: progesterone metabolic process (GO:0042448);; Molecular Function: metal ion binding (GO:0046872);; Biological Process: SMAD protein signal transduction (GO:0060395);;	K16144|0|hsa:174|K16144 alpha-fetoprotein | (RefSeq) AFP, AFPD, FETA, HPAFP; alpha fetoprotein	Hippo signaling pathway (ko04390)	--	--	Serum albumin family;; Vitamin D binding protein, domain III	Alpha-fetoprotein (Precursor) GN=AFP OS=Gorilla gorilla gorilla (Lowland gorilla) PE=2 SV=1	W	Extracellular structures	hypothetical protein EGM_14425 [Macaca fascicularis]
INA	ENSG00000148798	1016	775	819	1907	1693	1745	3.76263	4.37074	2.71141	8.89372	8.91413	9.62432	0.000418432	1.22037	up	--	--	Molecular Function: structural constituent of cytoskeleton (GO:0005200);; Cellular Component: neurofilament (GO:0005883);; Biological Process: intermediate filament organization (GO:0045109);; Biological Process: regulation of axonogenesis (GO:0050770);; Biological Process: neurofilament cytoskeleton organization (GO:0060052);;	K07608|NF66,INA| internexin neuronal intermediate filament protein, alpha	ko04812; Brite Hierarchies; Protein families: signaling and cellular processes; Cytoskeleton proteins	--	--	Intermediate filament protein;; Intermediate filament head (DNA binding) region	Alpha-internexin GN=INA OS=Bos taurus (Bovine) PE=2 SV=1	Z	Cytoskeleton	alpha-internexin [Homo sapiens]
ALKBH7	ENSG00000125652	1900	5131	2517	581	537	448	27.4262	129.6	43.0883	11.3333	11.4208	11.2275	9.78e-06	-2.63256	down	--	--	Cellular Component: extracellular region (GO:0005576);; Cellular Component: nucleus (GO:0005634);; Cellular Component: mitochondrial matrix (GO:0005759);; Biological Process: fatty acid metabolic process (GO:0006631);; Biological Process: cellular response to DNA damage stimulus (GO:0006974);; Biological Process: regulation of lipid storage (GO:0010883);; Molecular Function: oxidoreductase activi…	K10769|ALKBH7| alkylated DNA repair protein alkB homolog 7	ko99980; Not Included in Pathway or Brite; Unclassified: metabolism; Enzymes with EC numbers	[S]	Function unknown	2OG-Fe(II) oxygenase superfamily	Alpha-ketoglutarate-dependent dioxygenase alkB homolog 7, mitochondrial (Precursor) GN=ALKBH7 OS=Bos taurus (Bovine) PE=2 SV=1	S	Function unknown	alpha-ketoglutarate-dependent dioxygenase alkB homolog 7, mitochondrial precursor [Homo sapiens]
IDUA	ENSG00000127415	1565	1753	1855	631	671	596	9.93125	16.2751	10.7242	4.58753	5.95385	4.93547	0.00137034	-1.29695	down	[G]	Carbohydrate transport and metabolism	Biological Process: cell morphogenesis (GO:0000902);; Molecular Function: L-iduronidase activity (GO:0003940);; Molecular Function: receptor binding (GO:0005102);; Biological Process: disaccharide metabolic process (GO:0005984);; Biological Process: lysosome organization (GO:0007040);; Cellular Component: coated vesicle (GO:0030135);; Biological Process: chondroitin sulfate catabolic process (GO:…	K01217|0|nle:100596160|K01217 L-iduronidase [EC:3.2.1.76] | (RefSeq) IDUA; iduronidase, alpha-L-	Glycosaminoglycan degradation (ko00531);; Lysosome (ko04142)	--	--	Glycosyl hydrolases family 39	Alpha-L-iduronidase (Precursor) GN=IDUA OS=Canis familiaris (Dog) PE=1 SV=1	G	Carbohydrate transport and metabolism	unnamed protein product [Homo sapiens]
GLA	ENSG00000102393	1370	1779	2472	4063	3195	3148	13.4118	27.2272	22.2898	52.8109	45.8358	50.15	0.0168641	1.0443	up	--	--	Biological Process: gastrulation with mouth forming second (GO:0001702);; Molecular Function: receptor binding (GO:0005102);; Cellular Component: extracellular region (GO:0005576);; Cellular Component: Golgi apparatus (GO:0005794);; Molecular Function: N-acetyltransferase activity (GO:0008080);; Biological Process: oligosaccharide metabolic process (GO:0009311);; Cellular Component: integral comp…	K01189|0|hsa:2717|K01189 alpha-galactosidase [EC:3.2.1.22] | (RefSeq) GLA, GALA; galactosidase alpha	Galactose metabolism (ko00052);; Glycerolipid metabolism (ko00561);; Sphingolipid metabolism (ko00600);; Glycosphingolipid biosynthesis - globo series (ko00603);; Lysosome (ko04142)	[G]	Carbohydrate transport and metabolism	Melibiase	Alpha-N-acetylgalactosaminidase (Precursor) GN=NAGA OS=Bos taurus (Bovine) PE=2 SV=1	G	Carbohydrate transport and metabolism	alpha-galactosidase A precursor [Homo sapiens]
ST6GALNAC3	ENSG00000184005	395	80	283	92	68	75	2.81502	0.669786	1.23063	0.848007	0.963801	0.214293	0.0159204	-1.33121	down	--	--	Cellular Component: Golgi membrane (GO:0000139);; Biological Process: protein glycosylation (GO:0006486);; Biological Process: glycosylceramide metabolic process (GO:0006677);; Molecular Function: sialyltransferase activity (GO:0008373);; Cellular Component: integral component of membrane (GO:0016021);;	K03373|0|ptr:450115|K03373 N-acetylgalactosaminide alpha-2,6-sialyltransferase (sialyltransferase 7C) [EC:2.4.99.-] | (RefSeq) ST6GALNAC3, SIAT7C; ST6 N-acetylgalactosaminide alpha-2,6-sialyltransferase 3	Glycosphingolipid biosynthesis - ganglio series (ko00604)	[G]	Carbohydrate transport and metabolism	Glycosyltransferase family 29 (sialyltransferase)	Alpha-N-acetylgalactosaminide alpha-2,6-sialyltransferase 6 GN=ST6GALNAC6 OS=Bos taurus (Bovine) PE=2 SV=1	G	Carbohydrate transport and metabolism	unnamed protein product [Homo sapiens]
ST6GALNAC5	ENSG00000117069	10148	6841	13164	2997	2597	2733	55.171	90.1229	78.2468	19.7331	15.8306	17.5562	9.46e-09	-1.6103	down	--	--	Molecular Function: alpha-N-acetylgalactosaminide alpha-2,6-sialyltransferase activity (GO:0001665);; Biological Process: protein glycosylation (GO:0006486);; Biological Process: glycosphingolipid biosynthetic process (GO:0006688);; Biological Process: oligosaccharide biosynthetic process (GO:0009312);; Cellular Component: integral component of Golgi membrane (GO:0030173);;	K03375|0|hsa:81849|K03375 N-acetylgalactosaminide alpha-2,6-sialyltransferase (sialyltransferase 7E) [EC:2.4.99.-] | (RefSeq) ST6GALNAC5, SIAT7-E, SIAT7E, ST6GalNAcV; ST6 N-acetylgalactosaminide alpha-2,6-sialyltransferase 5	Glycosphingolipid biosynthesis - ganglio series (ko00604)	[G]	Carbohydrate transport and metabolism	Glycosyltransferase family 29 (sialyltransferase)	Alpha-N-acetylgalactosaminide alpha-2,6-sialyltransferase 6 GN=ST6GALNAC6 OS=Bos taurus (Bovine) PE=2 SV=1	G	Carbohydrate transport and metabolism	alpha-N-acetylgalactosaminide alpha-2,6-sialyltransferase 5 [Homo sapiens]
ST8SIA1	ENSG00000111728	1502	259	330	44	17	28	7.81724	2.04821	2.8507	0.254411	0.145278	0.0843367	2.27e-11	-4.2205	down	--	--	Molecular Function: alpha-N-acetylneuraminate alpha-2,8-sialyltransferase activity (GO:0003828);; Biological Process: protein glycosylation (GO:0006486);; Biological Process: glycosphingolipid biosynthetic process (GO:0006688);; Biological Process: positive regulation of cell proliferation (GO:0008284);; Cellular Component: integral component of Golgi membrane (GO:0030173);; Biological Process: c…	K03371|0|pps:100970748|K03371 alpha-N-acetyl-neuraminate alpha-2,8-sialyltransferase (sialyltransferase 8A) [EC:2.4.99.8] | (RefSeq) ST8SIA1; ST8 alpha-N-acetyl-neuraminide alpha-2,8-sialyltransferase 1	Glycosphingolipid biosynthesis - lacto and neolacto series (ko00601);; Glycosphingolipid biosynthesis - globo series (ko00603);; Glycosphingolipid biosynthesis - ganglio series (ko00604)	[G]	Carbohydrate transport and metabolism	Glycosyltransferase family 29 (sialyltransferase)	Alpha-N-acetylneuraminide alpha-2,8-sialyltransferase GN=ST8SIA1 OS=Pan troglodytes (Chimpanzee) PE=2 SV=1	G	Carbohydrate transport and metabolism	alpha-N-acetylneuraminide alpha-2,8-sialyltransferase isoform 1 [Homo sapiens]
SGCA	ENSG00000108823	88	216	79	27	12	39	0.825996	3.10916	0.773559	0.197137	0.269211	0.788275	0.00673795	-2.31332	down	--	--	Molecular Function: calcium ion binding (GO:0005509);; Cellular Component: cytoplasm (GO:0005737);; Cellular Component: cytoskeleton (GO:0005856);; Cellular Component: cell-cell junction (GO:0005911);; Biological Process: muscle contraction (GO:0006936);; Biological Process: muscle organ development (GO:0007517);; Cellular Component: sarcoglycan complex (GO:0016012);; Cellular Component: integral…	K12565|0|pon:100461016|K12565 alpha-sarcoglycan | (RefSeq) SGCA; sarcoglycan alpha	Hypertrophic cardiomyopathy (HCM) (ko05410);; Arrhythmogenic right ventricular cardiomyopathy (ARVC) (ko05412);; Dilated cardiomyopathy (ko05414);; Viral myocarditis (ko05416)	[S]	Function unknown	Sarcoglycan alpha/epsilon	Alpha-sarcoglycan (Precursor) GN=SGCA OS=Oryctolagus cuniculus (Rabbit) PE=1 SV=1	S	Function unknown	PREDICTED: alpha-sarcoglycan isoform X1 [Pongo abelii]
SNCA	ENSG00000145335	275	239	707	106	74	82	4.87132	6.12769	13.838	1.47496	3.16483	1.6454	7.02e-05	-1.95813	down	--	--	Molecular Function: magnesium ion binding (GO:0000287);; Biological Process: microglial cell activation (GO:0001774);; Biological Process: positive regulation of receptor recycling (GO:0001921);; Biological Process: negative regulation of protein phosphorylation (GO:0001933);; Biological Process: positive regulation of neurotransmitter secretion (GO:0001956);; Molecular Function: copper ion bindi…	K04528|4.6541e-67|ptr:461375|K04528 alpha-synuclein | (RefSeq) SNCA; synuclein alpha	Alzheimer's disease (ko05010);; Parkinson's disease (ko05012)	--	--	Synuclein	Alpha-synuclein GN=SNCA OS=Pan troglodytes (Chimpanzee) PE=3 SV=1	T	Signal transduction mechanisms	alpha-synuclein isoform NACP140 [Homo sapiens]
ABHD14A	ENSG00000248487	122	147	138	78	51	37	6.97372	26.2927	7.5887	3.93343	3.54664	3.55376	0.0484922	-1.18742	down	[R]	General function prediction only	Molecular Function: aminoacylase activity (GO:0004046);; Cellular Component: cytoplasm (GO:0005737);; Biological Process: proteolysis (GO:0006508);; Biological Process: cellular amino acid metabolic process (GO:0006520);; Molecular Function: metallopeptidase activity (GO:0008237);; Cellular Component: integral component of membrane (GO:0016021);;	K13706|ABHD14| abhydrolase domain-containing protein 14	ko01002; Brite Hierarchies; Protein families: metabolism; Peptidases and inhibitors	--	--	Alpha/beta hydrolase family;; Alpha/beta hydrolase family;; Putative lysophospholipase;; alpha/beta hydrolase fold	Alpha/beta hydrolase domain-containing protein 14B GN=ABHD14B OS=Pongo abelii (Sumatran orangutan) PE=2 SV=1	R	General function prediction only	alpha/beta hydrolase domain-containing protein 14A [Homo sapiens]
ABHD17C	ENSG00000136379	920	661	884	398	273	352	5.6054	10.8113	7.81987	2.70116	2.2505	3.48454	0.00267382	-1.06202	down	[R]	General function prediction only	Cellular Component: extracellular region (GO:0005576);; Molecular Function: hydrolase activity (GO:0016787);;	K01076|ABHD17| abhydrolase domain-containing protein 17	ko01002; Brite Hierarchies; Protein families: metabolism; Peptidases and inhibitors	[R]	General function prediction only	Alpha/beta hydrolase family;; Alpha/beta hydrolase family;; alpha/beta hydrolase fold;; Prolyl oligopeptidase family;; Dienelactone hydrolase family	Alpha/beta hydrolase domain-containing protein 17C GN=ABHD17C OS=Bos taurus (Bovine) PE=2 SV=1	R	General function prediction only	PREDICTED: alpha/beta hydrolase domain-containing protein 17C [Chlorocebus sabaeus]
ALPK1	ENSG00000073331	1807	566	1630	273	182	202	6.92633	3.67576	6.10658	1.75998	1.31268	1.41918	4.14e-10	-2.28829	down	--	--	Molecular Function: protein serine/threonine kinase activity (GO:0004674);; Molecular Function: ATP binding (GO:0005524);; Biological Process: protein phosphorylation (GO:0006468);;	K08868|ALPK| alpha-kinase	ko01001; Brite Hierarchies; Protein families: metabolism; Protein kinases	--	--	Alpha-kinase family	ALPK1_HUMAN Alpha-protein kinase 1 OS=Homo sapiens OX=9606 GN=ALPK1 PE=1 SV=3	R	General function prediction only	alpha-protein kinase 1 isoform 1 [Homo sapiens]
GFER	ENSG00000127554	707	1428	1080	500	466	313	9.88906	35.7929	12.6298	10.4872	11.8147	9.76658	0.0261628	-1.28632	down	--	--	Cellular Component: extracellular region (GO:0005576);; Cellular Component: mitochondrial intermembrane space (GO:0005758);; Biological Process: protein targeting to mitochondrion (GO:0006626);; Biological Process: spermatogenesis (GO:0007283);; Molecular Function: growth factor activity (GO:0008083);; Biological Process: cell proliferation (GO:0008283);; Molecular Function: protein disulfide oxi…	K17783|ERV1,GFER,ALR| mitochondrial FAD-linked sulfhydryl oxidase	ko03029; Brite Hierarchies; Protein families: genetic information processing; Mitochondrial biogenesis	[O]	Posttranslational modification, protein turnover, chaperones	Erv1 / Alr family	ALR_HUMAN FAD-linked sulfhydryl oxidase ALR OS=Homo sapiens OX=9606 GN=GFER PE=1 SV=2	O	Posttranslational modification, protein turnover, chaperones	FAD-linked sulfhydryl oxidase ALR [Homo sapiens]
ALS2	ENSG00000003393	3584	1424	3622	5683	4868	4560	6.49731	6.39591	6.19379	12.8701	12.4719	12.0262	0.000468539	1.10959	up	[S]	Function unknown	Biological Process: behavioral fear response (GO:0001662);; Biological Process: in utero embryonic development (GO:0001701);; Cellular Component: ruffle (GO:0001726);; Biological Process: receptor recycling (GO:0001881);; Molecular Function: Ran guanyl-nucleotide exchange factor activity (GO:0005087);; Molecular Function: phospholipid binding (GO:0005543);; Cellular Component: early endosome (GO:…	K04575|0|pps:100982876|K04575 amyotrophic lateral sclerosis 2 protein | (RefSeq) ALS2; ALS2, alsin Rho guanine nucleotide exchange factor	Amyotrophic lateral sclerosis (ALS) (ko05014)	[S]	Function unknown	Regulator of chromosome condensation (RCC1) repeat;; Regulator of chromosome condensation (RCC1) repeat;; MORN repeat;; Vacuolar sorting protein 9 (VPS9) domain;; RhoGEF domain	Alsin GN=ALS2 OS=Pan troglodytes (Chimpanzee) PE=2 SV=1	T	Signal transduction mechanisms	alsin isoform 1 [Homo sapiens]
CXCL6	ENSG00000124875	180	13	75	13600	12454	13287	1.39729	0.162985	0.545396	129.544	137.465	151.741	5.76e-43	7.62015	up	--	--	Cellular Component: extracellular space (GO:0005615);; Biological Process: chemotaxis (GO:0006935);; Biological Process: inflammatory response (GO:0006954);; Biological Process: immune response (GO:0006955);; Biological Process: signal transduction (GO:0007165);; Biological Process: cell-cell signaling (GO:0007267);; Molecular Function: chemokine activity (GO:0008009);; Molecular Function: hepari…	K05506|5.21464e-50|hsa:6372|K05506 C-X-C motif chemokine 5/6 | (RefSeq) CXCL6, CKA-3, GCP-2, GCP2, SCYB6; C-X-C motif chemokine ligand 6	Cytokine-cytokine receptor interaction (ko04060);; Chemokine signaling pathway (ko04062);; Pertussis (ko05133);; Rheumatoid arthritis (ko05323)	--	--	Small cytokines (intecrine/chemokine), interleukin-8 like	Alveolar macrophage chemotactic factor OS=Oryctolagus cuniculus (Rabbit) PE=1 SV=1	T	Signal transduction mechanisms	C-X-C motif chemokine 6 precursor [Homo sapiens]
AMER1	ENSG00000184675	710	635	882	308	310	301	0.968442	1.30999	1.11147	0.527155	0.636244	0.629018	0.00352154	-1.07878	down	--	--	Molecular Function: phosphatidylinositol-4,5-bisphosphate binding (GO:0005546);; Cellular Component: nucleus (GO:0005634);; Cellular Component: cytosol (GO:0005829);; Cellular Component: plasma membrane (GO:0005886);; Molecular Function: beta-catenin binding (GO:0008013);; Biological Process: bone development (GO:0060348);; Biological Process: adipose tissue development (GO:0060612);; Biological …	K19407|AMER1| APC membrane recruitment protein 1	ko99992; Not Included in Pathway or Brite; Unclassified: signaling and cellular processes; Structural proteins	--	--	WTX protein	AMER1_HUMAN APC membrane recruitment protein 1 OS=Homo sapiens OX=9606 GN=AMER1 PE=1 SV=2	S	Function unknown	APC membrane recruitment protein 1 [Homo sapiens]
SCNN1A	ENSG00000111319	14	17	39	5	0	0	0.220332	0.122088	0.369595	0.0273811	0	0	0.0219393	-3.6664	down	--	--	Molecular Function: actin binding (GO:0003779);; Biological Process: excretion (GO:0007588);; Cellular Component: external side of plasma membrane (GO:0009897);; Molecular Function: ligand-gated sodium channel activity (GO:0015280);; Cellular Component: apical plasma membrane (GO:0016324);; Cellular Component: cortical actin cytoskeleton (GO:0030864);; Cellular Component: sodium channel complex (…	K04824|0|ggo:101149563|K04824 amiloride-sensitive sodium channel subunit alpha | (RefSeq) SCNN1A; sodium channel epithelial 1 alpha subunit	Taste transduction (ko04742);; Aldosterone-regulated sodium reabsorption (ko04960)	[PT]	Inorganic ion transport and metabolism;; Signal transduction mechanisms	Amiloride-sensitive sodium channel	Amiloride-sensitive sodium channel subunit alpha GN=SCNN1A OS=Bos taurus (Bovine) PE=1 SV=2	P	Inorganic ion transport and metabolism	amiloride-sensitive sodium channel subunit alpha isoform 2 [Homo sapiens]
ASIC1	ENSG00000110881	950	942	1016	314	212	320	3.72691	5.0843	3.23753	1.54962	1.77719	1.43556	7.54e-05	-1.61922	down	--	--	Biological Process: response to acid chemical (GO:0001101);; Molecular Function: protein binding (GO:0005515);; Cellular Component: integral component of plasma membrane (GO:0005887);; Biological Process: signal transduction (GO:0007165);; Biological Process: memory (GO:0007613);; Biological Process: associative learning (GO:0008306);; Biological Process: response to pH (GO:0009268);; Molecular F…	K04829|0|mcf:102146411|K04829 acid-sensing ion channel 1 | (RefSeq) ASIC1; acid sensing ion channel subunit 1	Inflammatory mediator regulation of TRP channels (ko04750)	[PT]	Inorganic ion transport and metabolism;; Signal transduction mechanisms	Amiloride-sensitive sodium channel	Amiloride-sensitive sodium channel subunit beta GN=SCNN1B OS=Oryctolagus cuniculus (Rabbit) PE=2 SV=1	P	Inorganic ion transport and metabolism	acid-sensing ion channel 1 isoform a [Homo sapiens]
SCNN1D	ENSG00000162572	209	161	211	73	90	78	0.619141	0.634348	0.497862	0.246544	0.535684	0.225496	0.0197118	-1.05662	down	--	--	Molecular Function: protein binding (GO:0005515);; Cellular Component: plasma membrane (GO:0005886);; Molecular Function: ligand-gated sodium channel activity (GO:0015280);; Cellular Component: integral component of membrane (GO:0016021);; Biological Process: sodium ion transmembrane transport (GO:0035725);; Biological Process: response to stimulus (GO:0050896);; Biological Process: sensory perce…	K04826|SCNN1D,ENACD| amiloride-sensitive sodium channel subunit delta	ko04040; Brite Hierarchies; Protein families: signaling and cellular processes; Ion channels	[PT]	Inorganic ion transport and metabolism;; Signal transduction mechanisms	Amiloride-sensitive sodium channel	Amiloride-sensitive sodium channel subunit delta GN=SCNN1D OS=Pan troglodytes (Chimpanzee) PE=2 SV=1	P	Inorganic ion transport and metabolism	amiloride-sensitive sodium channel subunit delta [Homo sapiens]
AMT	ENSG00000145020	56	71	41	20	10	18	2.06212	1.07956	0.750986	0.69283	0.882333	0.769376	0.0354263	-1.72566	down	[E]	Amino acid transport and metabolism	Molecular Function: aminomethyltransferase activity (GO:0004047);; Cellular Component: mitochondrion (GO:0005739);; Biological Process: glycine catabolic process (GO:0006546);; Molecular Function: transaminase activity (GO:0008483);; Biological Process: methylation (GO:0032259);;	K00605|0|hsa:275|K00605 aminomethyltransferase [EC:2.1.2.10] | (RefSeq) AMT, GCE, GCST, GCVT, NKH; aminomethyltransferase	Glycine, serine and threonine metabolism (ko00260);; Glyoxylate and dicarboxylate metabolism (ko00630);; One carbon pool by folate (ko00670);; Carbon metabolism (ko01200)	[E]	Amino acid transport and metabolism	Aminomethyltransferase folate-binding domain;; Glycine cleavage T-protein C-terminal barrel domain	Aminomethyltransferase, mitochondrial (Precursor) GN=AMT OS=Canis familiaris (Dog) PE=3 SV=1	E	Amino acid transport and metabolism	aminomethyltransferase, mitochondrial isoform 1 precursor [Homo sapiens]
TRHDE	ENSG00000072657	2223	575	1373	661	411	499	6.02419	5.46384	4.5595	2.62735	3.62294	3.50853	0.0157773	-1.0839	down	[E]	Amino acid transport and metabolism	Molecular Function: aminopeptidase activity (GO:0004177);; Cellular Component: integral component of plasma membrane (GO:0005887);; Biological Process: proteolysis (GO:0006508);; Biological Process: signal transduction (GO:0007165);; Biological Process: cell-cell signaling (GO:0007267);; Molecular Function: metallopeptidase activity (GO:0008237);; Molecular Function: zinc ion binding (GO:0008270)…	K01306|TRHDE| pyroglutamyl-peptidase II	ko01002; Brite Hierarchies; Protein families: metabolism; Peptidases and inhibitors	[EO]	Amino acid transport and metabolism;; Posttranslational modification, protein turnover, chaperones	Peptidase family M1;; ERAP1-like C-terminal domain;; Peptidase MA superfamily	Aminopeptidase N GN=ANPEP OS=Felis catus (Cat) PE=1 SV=3	EO	Amino acid transport and metabolism;; Posttranslational modification, protein turnover, chaperones	thyrotropin-releasing hormone degrading enzyme [Homo sapiens]
ANPEP	ENSG00000166825	3098	1877	3167	6139	5102	4603	8.95731	7.99367	8.75359	22.7231	21.9986	20.4076	6.21e-06	1.19655	up	[E]	Amino acid transport and metabolism	Biological Process: angiogenesis (GO:0001525);; Biological Process: angiotensin maturation (GO:0002003);; Molecular Function: aminopeptidase activity (GO:0004177);; Molecular Function: receptor activity (GO:0004872);; Cellular Component: endoplasmic reticulum-Golgi intermediate compartment (GO:0005793);; Cellular Component: cytosol (GO:0005829);; Cellular Component: integral component of plasma m…	K11140|0|hsa:290|K11140 aminopeptidase N [EC:3.4.11.2] | (RefSeq) ANPEP, APN, CD13, GP150, LAP1, P150, PEPN; alanyl aminopeptidase, membrane	Glutathione metabolism (ko00480);; Renin-angiotensin system (ko04614);; Hematopoietic cell lineage (ko04640)	[EO]	Amino acid transport and metabolism;; Posttranslational modification, protein turnover, chaperones	Peptidase family M1;; ERAP1-like C-terminal domain;; Peptidase MA superfamily	Aminopeptidase N GN=ANPEP OS=Oryctolagus cuniculus (Rabbit) PE=1 SV=4	EO	Amino acid transport and metabolism;; Posttranslational modification, protein turnover, chaperones	aminopeptidase N precursor [Homo sapiens]
RHCG	ENSG00000140519	1	0	0	113	66	73	0.0299848	0	0	0.746336	0.627607	0.621748	1.58e-08	8.06019	up	--	--	Cellular Component: integral component of plasma membrane (GO:0005887);; Biological Process: cellular ion homeostasis (GO:0006873);; Biological Process: regulation of pH (GO:0006885);; Molecular Function: ammonium transmembrane transporter activity (GO:0008519);; Biological Process: amine transport (GO:0015837);; Cellular Component: basolateral plasma membrane (GO:0016323);; Cellular Component: a…	K06580|SLC42A,RHAG,RHBG,RHCG,CD241| ammonium transporter Rh	ko04090; Brite Hierarchies; Protein families: signaling and cellular processes; CD molecules	[UR]	Intracellular trafficking, secretion, and vesicular transport;; General function prediction only	Ammonium Transporter Family	Ammonium transporter Rh type C GN=RHCG OS=Pan troglodytes (Chimpanzee) PE=2 SV=1	P	Inorganic ion transport and metabolism	ammonium transporter Rh type C [Homo sapiens]
LRPAP1	ENSG00000163956	19966	24593	23034	9486	8698	7634	137.908	222.444	133.891	70.029	76.9891	71.2845	0.00263386	-1.26899	down	--	--	Molecular Function: asialoglycoprotein receptor activity (GO:0004873);; Cellular Component: extracellular region (GO:0005576);; Cellular Component: plasma membrane (GO:0005886);; Biological Process: protein folding (GO:0006457);; Molecular Function: heparin binding (GO:0008201);; Cellular Component: cell surface (GO:0009986);; Biological Process: negative regulation of very-low-density lipoprotei…	K22290|LRPAP1| alpha-2-macroglobulin receptor-associated protein	ko04979; Organismal Systems; Digestive system; Cholesterol metabolism	[OUTIV]	Posttranslational modification, protein turnover, chaperones;; Intracellular trafficking, secretion, and vesicular transport;; Signal transduction mechanisms;; Lipid transport and metabolism;; Defense mechanisms	Alpha-2-macroglobulin RAP, C-terminal domain;; Alpha-2-macroglobulin RAP, N-terminal domain	AMRP_HUMAN Alpha-2-macroglobulin receptor-associated protein OS=Homo sapiens OX=9606 GN=LRPAP1 PE=1 SV=1	IOTUV	Lipid transport and metabolism;; Posttranslational modification, protein turnover, chaperones;; Signal transduction mechanisms;; Intracellular trafficking, secretion, and vesicular transport;; Defense mechanisms	alpha-2-macroglobulin receptor-associated protein precursor [Homo sapiens]
STAMBPL1	ENSG00000138134	476	158	329	677	536	549	1.73093	1.12834	1.28372	3.66755	3.3406	3.71011	0.00186378	1.17321	up	[R]	General function prediction only	Molecular Function: protein binding (GO:0005515);; Biological Process: proteolysis (GO:0006508);; Molecular Function: metallopeptidase activity (GO:0008237);; Molecular Function: metal ion binding (GO:0046872);;	K11867|STAMBPL1| AMSH-like protease	ko04121; Brite Hierarchies; Protein families: genetic information processing; Ubiquitin system	[T]	Signal transduction mechanisms	JAB1/Mov34/MPN/PAD-1 ubiquitin protease;; USP8 dimerisation domain;; Prokaryotic homologs of the JAB domain	AMSH-like protease GN=STAMBPL1 OS=Pongo abelii (Sumatran orangutan) PE=2 SV=1	T	Signal transduction mechanisms	KIAA1373 protein [Homo sapiens]
APBA3	ENSG00000011132	903	1901	1449	598	599	431	8.09247	24.8243	9.72353	6.55991	8.39345	5.7564	0.0194578	-1.33879	down	--	--	Molecular Function: amyloid-beta binding (GO:0001540);; Biological Process: in utero embryonic development (GO:0001701);; Molecular Function: enzyme inhibitor activity (GO:0004857);; Biological Process: chemical synaptic transmission (GO:0007268);; Biological Process: regulation of gene expression (GO:0010468);; Biological Process: protein transport (GO:0015031);; Cellular Component: membrane (GO…	--	--	[R]	General function prediction only	Phosphotyrosine interaction domain (PTB/PID);; PDZ domain (Also known as DHR or GLGF)	Amyloid beta A4 precursor protein-binding family A member 2 GN=APBA2 OS=Pongo abelii (Sumatran orangutan) PE=2 SV=1	R	General function prediction only	amyloid beta A4 precursor protein-binding family A member 3 [Homo sapiens]
SDCBP	ENSG00000137575	9054	3359	9528	15883	13762	13907	59.4416	33.93	56.0986	128.228	128.12	136.022	8.25e-05	1.3058	up	--	--	Molecular Function: protein binding (GO:0001948);; Molecular Function: frizzled binding (GO:0005109);; Molecular Function: interleukin-5 receptor binding (GO:0005137);; Cellular Component: nucleus (GO:0005634);; Cellular Component: endoplasmic reticulum membrane (GO:0005789);; Cellular Component: cytosol (GO:0005829);; Cellular Component: cytoskeleton (GO:0005856);; Cellular Component: interleuki…	K17254|SDCBP| syntenin-1	ko04147; Brite Hierarchies; Protein families: signaling and cellular processes; Exosome	--	--	PDZ domain (Also known as DHR or GLGF);; PDZ domain	Amyloid beta A4 precursor protein-binding family A member 2 GN=APBA2 OS=Pongo abelii (Sumatran orangutan) PE=2 SV=1	T	Signal transduction mechanisms	PREDICTED: syntenin-1 isoform X1 [Pan paniscus]
SAA1	ENSG00000173432	13	15	10	578	447	477	0.394864	0.607139	0.209151	24.5326	21.2436	24.1924	2.9e-35	5.47614	up	--	--	Molecular Function: G-protein coupled receptor binding (GO:0001664);; Biological Process: acute-phase response (GO:0006953);; Biological Process: positive regulation of cytosolic calcium ion concentration (GO:0007204);; Biological Process: platelet activation (GO:0030168);; Biological Process: neutrophil chemotaxis (GO:0030593);; Cellular Component: high-density lipoprotein particle (GO:0034364);…	K17310|SAA| serum amyloid A protein	ko04147; Brite Hierarchies; Protein families: signaling and cellular processes; Exosome	--	--	Serum amyloid A protein	Amyloid protein A {ECO:0000303|PubMed:2598632} (Precursor) GN=SAA1 OS=Felis catus (Cat) PE=1 SV=2	R	General function prediction only	serum amyloid A-1 protein preproprotein [Homo sapiens]
ZFAND4	ENSG00000172671	530	194	438	174	158	119	3.01888	1.16163	2.53879	1.81825	0.937816	0.609186	0.00741297	-1.0709	down	[O]	Posttranslational modification, protein turnover, chaperones	Molecular Function: zinc ion binding (GO:0008270);;	K12163|ANUBL1| AN1-type zinc finger and ubiquitin domain-containing protein 1	ko04121; Brite Hierarchies; Protein families: genetic information processing; Ubiquitin system	[OR]	Posttranslational modification, protein turnover, chaperones;; General function prediction only	Ubiquitin family;; AN1-like Zinc finger;; Ubiquitin-2 like Rad60 SUMO-like	AN1-type zinc finger protein 6 GN=ZFAND6 OS=Bos taurus (Bovine) PE=2 SV=1	O	Posttranslational modification, protein turnover, chaperones	AN1-type zinc finger protein 4 isoform a [Homo sapiens]
NAGLU	ENSG00000108784	3317	6029	4528	1096	935	853	24	73.6083	31.464	10.2871	10.9577	9.97401	5.92e-06	-2.20911	down	--	--	Molecular Function: alpha-N-acetylglucosaminidase activity (GO:0004561);; Biological Process: carbohydrate metabolic process (GO:0005975);; Biological Process: glycosaminoglycan catabolic process (GO:0006027);; Biological Process: lysosome organization (GO:0007040);; Biological Process: cerebellar Purkinje cell layer development (GO:0021680);; Biological Process: middle ear morphogenesis (GO:0042…	K01205|0|hsa:4669|K01205 alpha-N-acetylglucosaminidase [EC:3.2.1.50] | (RefSeq) NAGLU, CMT2V, MPS-IIIB, MPS3B, NAG, UFHSD; N-acetyl-alpha-glucosaminidase	Glycosaminoglycan degradation (ko00531);; Lysosome (ko04142)	[U]	Intracellular trafficking, secretion, and vesicular transport	Alpha-N-acetylglucosaminidase (NAGLU) tim-barrel domain;; Alpha-N-acetylglucosaminidase (NAGLU) C-terminal domain;; Alpha-N-acetylglucosaminidase (NAGLU) N-terminal domain	ANAG_HUMAN Alpha-N-acetylglucosaminidase OS=Homo sapiens OX=9606 GN=NAGLU PE=1 SV=2	G	Carbohydrate transport and metabolism	alpha-N-acetylglucosaminidase precursor [Homo sapiens]
ANAPC4	ENSG00000053900	1321	232	1100	1670	1424	1368	6.61666	2.39319	6.80695	8.98721	10.4967	8.68883	0.0315647	1.13062	up	--	--	Biological Process: G2/M transition of mitotic cell cycle (GO:0000086);; Biological Process: mitotic anaphase (GO:0000090);; Molecular Function: nucleic acid binding (GO:0003676);; Molecular Function: ubiquitin-protein transferase activity (GO:0004842);; Cellular Component: nucleoplasm (GO:0005654);; Cellular Component: anaphase-promoting complex (GO:0005680);; Cellular Component: cytosol (GO:000…	K03351|0|hsa:29945|K03351 anaphase-promoting complex subunit 4 | (RefSeq) ANAPC4, APC4; anaphase promoting complex subunit 4	Cell cycle (ko04110);; Oocyte meiosis (ko04114);; Ubiquitin mediated proteolysis (ko04120);; Progesterone-mediated oocyte maturation (ko04914);; HTLV-I infection (ko05166)	[DO]	Cell cycle control, cell division, chromosome partitioning;; Posttranslational modification, protein turnover, chaperones	Anaphase-promoting complex, cyclosome, subunit 4;; Anaphase-promoting complex subunit 4 WD40 domain	Anaphase-promoting complex subunit 4 GN=ANAPC4 OS=Pongo abelii (Sumatran orangutan) PE=2 SV=1	D	Cell cycle control, cell division, chromosome partitioning	anaphase-promoting complex subunit 4 isoform 1 [Homo sapiens]
FN1	ENSG00000115414	2718668	817905	2445947	768553	686137	673832	0	1830.83	0	1676.74	1763.07	1793.56	0.0019063	-1.1562	down	--	--	Biological Process: angiogenesis (GO:0001525);; Biological Process: platelet degranulation (GO:0002576);; Molecular Function: extracellular matrix structural constituent (GO:0005201);; Molecular Function: collagen binding (GO:0005518);; Cellular Component: fibrinogen complex (GO:0005577);; Cellular Component: basement membrane (GO:0005604);; Cellular Component: endoplasmic reticulum-Golgi interme…	K05717|0|pps:100992555|K05717 fibronectin 1 | (RefSeq) FN1; fibronectin 1	PI3K-Akt signaling pathway (ko04151);; Focal adhesion (ko04510);; ECM-receptor interaction (ko04512);; Regulation of actin cytoskeleton (ko04810);; AGE-RAGE signaling pathway in diabetic complications (ko04933);; Bacterial invasion of epithelial cells (ko05100);; Amoebiasis (ko05146);; Pathways in cancer (ko05200);; Proteoglycans in cancer (ko05205);; Small cell lung cancer (ko05222)	--	--	Fibronectin type III domain;; Fibronectin type I domain;; Fibronectin type II domain;; Interferon-alpha/beta receptor, fibronectin type III;; Uncharacterised conserved protein (DUF2369);; Protein of unknown function (DUF1410)	Anastellin (Precursor) GN=FN1 OS=Bos taurus (Bovine) PE=1 SV=4	W	Extracellular structures	fibronectin isoform 1 preproprotein [Homo sapiens]
ANGPT1	ENSG00000154188	5137	1098	3325	1289	1031	950	15.8597	5.07839	9.38177	4.63445	4.3397	4.36409	0.00914587	-1.19717	down	--	--	Biological Process: in utero embryonic development (GO:0001701);; Biological Process: regulation of endothelial cell proliferation (GO:0001936);; Biological Process: sprouting angiogenesis (GO:0002040);; Biological Process: positive regulation of receptor internalization (GO:0002092);; Cellular Component: extracellular space (GO:0005615);; Cellular Component: plasma membrane (GO:0005886);; Cellul…	K05465|0|pon:100443653|K05465 angiopoietin 1 | (RefSeq) ANGPT1; angiopoietin 1	Ras signaling pathway (ko04014);; Rap1 signaling pathway (ko04015);; HIF-1 signaling pathway (ko04066);; PI3K-Akt signaling pathway (ko04151);; Rheumatoid arthritis (ko05323)	[R]	General function prediction only	Fibrinogen beta and gamma chains, C-terminal globular domain	Angiopoietin-1 (Precursor) GN=ANGPT1 OS=Sus scrofa (Pig) PE=2 SV=1	R	General function prediction only	KIAA0003 [Homo sapiens]
ANGPT2	ENSG00000091879	403	28	157	505	475	419	0.759961	0.0629039	0.226851	1.02732	1.12924	1.0598	0.020357	1.67673	up	--	--	Biological Process: response to hypoxia (GO:0001666);; Cellular Component: extracellular space (GO:0005615);; Cellular Component: nucleus (GO:0005634);; Cellular Component: plasma membrane (GO:0005886);; Biological Process: germ cell development (GO:0007281);; Biological Process: blood coagulation (GO:0007596);; Biological Process: response to radiation (GO:0009314);; Biological Process: response…	K05466|0|mcf:101925495|K05466 angiopoietin 2 | (RefSeq) ANGPT2; angiopoietin 2	Ras signaling pathway (ko04014);; Rap1 signaling pathway (ko04015);; HIF-1 signaling pathway (ko04066);; PI3K-Akt signaling pathway (ko04151)	[R]	General function prediction only	Fibrinogen beta and gamma chains, C-terminal globular domain	Angiopoietin-2 (Precursor) GN=ANGPT2 OS=Sus scrofa (Pig) PE=2 SV=1	R	General function prediction only	angiopoietin-2 isoform a precursor [Homo sapiens]
ANGPTL1	ENSG00000116194	649	362	1118	86	59	77	3.91965	2.46815	5.29953	0.192078	0.106469	0.501804	1.37e-13	-2.96723	down	--	--	Molecular Function: receptor binding (GO:0005102);; Cellular Component: extracellular space (GO:0005615);; Biological Process: transmembrane receptor protein tyrosine kinase signaling pathway (GO:0007169);; Biological Process: multicellular organism development (GO:0007275);;	--	--	[R]	General function prediction only	Fibrinogen beta and gamma chains, C-terminal globular domain	Angiopoietin-related protein 1 (Precursor) GN=ANGPTL1 OS=Bos taurus (Bovine) PE=2 SV=1	R	General function prediction only	angiopoietin-related protein 1 precursor [Homo sapiens]
ANGPTL2	ENSG00000136859	2098	1424	1778	379	338	252	7.45752	6.56029	6.05202	1.9536	2.0633	3.15615	2.65e-13	-2.25216	down	--	--	Molecular Function: receptor binding (GO:0005102);; Cellular Component: extracellular space (GO:0005615);; Biological Process: multicellular organism development (GO:0007275);;	--	--	[R]	General function prediction only	Fibrinogen beta and gamma chains, C-terminal globular domain	Angiopoietin-related protein 1 (Precursor) GN=ANGPTL1 OS=Bos taurus (Bovine) PE=2 SV=1	R	General function prediction only	PREDICTED: angiopoietin-related protein 2 [Nomascus leucogenys]
AGT	ENSG00000135744	13	33	63	0	0	4	0.0879224	0.282723	0.338043	0	0	0.0336026	0.00212127	-4.53503	down	--	--	Biological Process: ovarian follicle rupture (GO:0001543);; Biological Process: blood vessel development (GO:0001568);; Biological Process: positive regulation of cytokine production (GO:0001819);; Biological Process: blood vessel remodeling (GO:0001974);; Biological Process: angiotensin-mediated vasoconstriction involved in regulation of systemic arterial blood pressure (GO:0001998);; Biological…	K09821|0|hsa:183|K09821 angiotensinogen | (RefSeq) AGT, ANHU, SERPINA8; angiotensinogen	Renin-angiotensin system (ko04614);; Renin secretion (ko04924)	[V]	Defense mechanisms	Serpin (serine protease inhibitor)	Angiotensin 1-4 (Precursor) GN=AGT OS=Pan troglodytes (Chimpanzee) PE=2 SV=1	V	Defense mechanisms	angiotensinogen preproprotein [Homo sapiens]
SLC4A11	ENSG00000088836	353	362	241	85	86	43	1.11749	1.78475	0.662089	0.324893	0.353686	0.143824	0.000125261	-2.05939	down	--	--	Molecular Function: sodium channel activity (GO:0005272);; Molecular Function: inorganic anion exchanger activity (GO:0005452);; Molecular Function: bicarbonate transmembrane transporter activity (GO:0015106);; Molecular Function: hydrogen ion channel activity (GO:0015252);; Molecular Function: symporter activity (GO:0015293);; Biological Process: bicarbonate transport (GO:0015701);; Biological P…	K13862|SLC4A11,BTR1| solute carrier family 4 (sodium borate transporter), member 11	ko02000; Brite Hierarchies; Protein families: signaling and cellular processes; Transporters	[P]	Inorganic ion transport and metabolism	HCO3- transporter family;; Phosphoenolpyruvate-dependent sugar phosphotransferase system, EIIA 2	Anion exchange protein 2 GN=SLC4A2 OS=Oryctolagus cuniculus (Rabbit) PE=2 SV=1	P	Inorganic ion transport and metabolism	solute carrier family 4, sodium bicarbonate transporter-like, member 11, isoform CRA_c [Homo sapiens]
SLC4A2	ENSG00000164889	10350	24017	19896	8320	6996	6200	51.598	173.846	70.7779	48.3967	45.7692	51.8083	0.0244278	-1.2874	down	--	--	Molecular Function: inorganic anion exchanger activity (GO:0005452);; Biological Process: chloride transport (GO:0006821);; Molecular Function: chloride transmembrane transporter activity (GO:0015108);; Biological Process: bicarbonate transport (GO:0015701);; Cellular Component: integral component of membrane (GO:0016021);; Cellular Component: basolateral plasma membrane (GO:0016323);; Biological…	K13855|0|hsa:6522|K13855 solute carrier family 4 (anion exchanger), member 2 | (RefSeq) SLC4A2, AE2, BND3L, EPB3L1, HKB3, NBND3; solute carrier family 4 member 2	Salivary secretion (ko04970);; Gastric acid secretion (ko04971);; Pancreatic secretion (ko04972);; Bile secretion (ko04976)	[P]	Inorganic ion transport and metabolism	HCO3- transporter family;; Band 3 cytoplasmic domain;; Phosphoenolpyruvate-dependent sugar phosphotransferase system, EIIA 2	Anion exchange protein 2 GN=SLC4A2 OS=Pongo abelii (Sumatran orangutan) PE=2 SV=2	P	Inorganic ion transport and metabolism	Anion exchanger 2 type a variant [Homo sapiens]
SLC4A3	ENSG00000114923	796	2556	2283	563	466	425	2.71738	10.284	6.27886	1.6695	1.71219	1.5605	0.00177118	-1.91662	down	--	--	Molecular Function: inorganic anion exchanger activity (GO:0005452);; Cellular Component: integral component of plasma membrane (GO:0005887);; Biological Process: bicarbonate transport (GO:0015701);; Biological Process: regulation of intracellular pH (GO:0051453);; Biological Process: transmembrane transport (GO:0055085);;	K13856|SLC4A3,AE3| solute carrier family 4 (anion exchanger), member 3	ko02000; Brite Hierarchies; Protein families: signaling and cellular processes; Transporters	[P]	Inorganic ion transport and metabolism	HCO3- transporter family;; Band 3 cytoplasmic domain	Anion exchange protein 3 GN=SLC4A3 OS=Callicebus moloch (Dusky titi monkey) PE=3 SV=1	P	Inorganic ion transport and metabolism	PREDICTED: anion exchange protein 3 isoform X1 [Homo sapiens]
SLC26A7	ENSG00000147606	21	12	4	114	111	53	0.0472096	0.0509879	0.0442837	0.311965	0.529942	0.253548	3.57e-05	3.07949	up	[P]	Inorganic ion transport and metabolism	Biological Process: gastric acid secretion (GO:0001696);; Molecular Function: chloride channel activity (GO:0005254);; Biological Process: chloride transport (GO:0006821);; Biological Process: sulfate transport (GO:0008272);; Molecular Function: bicarbonate transmembrane transporter activity (GO:0015106);; Molecular Function: sulfate transmembrane transporter activity (GO:0015116);; Molecular Fun…	K13962|0|nle:100588176|K13962 solute carrier family 26 (anion exchange transporter), member 7 | (RefSeq) SLC26A7; solute carrier family 26 member 7	Gastric acid secretion (ko04971)	[P]	Inorganic ion transport and metabolism	Sulfate transporter family;; Sulfate transporter N-terminal domain with GLY motif;; STAS domain	Anion exchange transporter OS=Pongo abelii (Sumatran orangutan) PE=2 SV=1	P	Inorganic ion transport and metabolism	anion exchange transporter isoform b [Homo sapiens]
ANKRD33B	ENSG00000164236	881	690	1517	416	271	240	1.31908	1.82014	2.19017	0.814814	0.56573	0.52575	0.00011174	-1.50956	down	[R]	General function prediction only	--	--	--	--	--	Ankyrin repeats (3 copies);; Ankyrin repeats (many copies);; Ankyrin repeats (many copies);; Ankyrin repeat;; Ankyrin repeat	Ankyrin repeat and death domain-containing protein 1A (Fragment) GN=ANKDD1A OS=Macaca fascicularis (Crab-eating macaque) PE=2 SV=3	R	General function prediction only	ankyrin repeat domain-containing protein 33B [Homo sapiens]
MIB2	ENSG00000197530	4311	9650	7143	2281	2102	1611	24.2147	85.8787	34.8869	19.5549	22.0537	14.3138	0.00118019	-1.78066	down	[R]	General function prediction only	Cellular Component: ubiquitin ligase complex (GO:0000151);; Molecular Function: actin binding (GO:0003779);; Molecular Function: ubiquitin-protein transferase activity (GO:0004842);; Molecular Function: signal transducer activity (GO:0004871);; Cellular Component: early endosome (GO:0005769);; Biological Process: Notch signaling pathway (GO:0007219);; Molecular Function: zinc ion binding (GO:0008…	K10645|MIB| E3 ubiquitin-protein ligase mind-bomb	ko04121; Brite Hierarchies; Protein families: genetic information processing; Ubiquitin system	[R]	General function prediction only	Mib_herc2;; Ankyrin repeats (3 copies);; Ankyrin repeat;; Ankyrin repeats (many copies);; Ankyrin repeats (many copies);; Ankyrin repeat;; Zinc finger, C3HC4 type (RING finger);; Zinc finger, ZZ type	Ankyrin repeat and death domain-containing protein 1A (Fragment) GN=ANKDD1A OS=Macaca fascicularis (Crab-eating macaque) PE=2 SV=3	O	Posttranslational modification, protein turnover, chaperones	E3 ubiquitin-protein ligase MIB2 isoform 1 [Homo sapiens]
ANKRD6	ENSG00000135299	186	143	392	57	56	46	1.57364	0.810146	2.48153	0.41151	1.08519	0.274844	8.25e-05	-1.91462	down	[R]	General function prediction only	Cellular Component: nucleus (GO:0005634);; Cellular Component: cytoplasm (GO:0005737);; Biological Process: negative regulation of canonical Wnt signaling pathway (GO:0090090);; Biological Process: positive regulation of Wnt signaling pathway, planar cell polarity pathway (GO:2000096);;	K21435|ANKRD6| ankyrin repeat domain-containing protein 6	ko03036; Brite Hierarchies; Protein families: genetic information processing; Chromosome and associated proteins	[R]	General function prediction only	Ankyrin repeats (3 copies);; Ankyrin repeat;; Ankyrin repeats (many copies);; Ankyrin repeats (many copies);; Ankyrin repeat	Ankyrin repeat and death domain-containing protein 1A (Fragment) GN=ANKDD1A OS=Macaca fascicularis (Crab-eating macaque) PE=2 SV=3	R	General function prediction only	ankyrin repeat domain-containing protein 6 isoform a [Homo sapiens]
ASB15	ENSG00000146809	0	0	0	6	9	6	0	0	0	0.0347626	0.00722992	0.0139033	0.0265729	5.4642	up	[R]	General function prediction only	Biological Process: protein ubiquitination (GO:0016567);; Biological Process: intracellular signal transduction (GO:0035556);;	K10337|ASB15| ankyrin repeat and SOCS box protein 15	ko04121; Brite Hierarchies; Protein families: genetic information processing; Ubiquitin system	[R]	General function prediction only	Ankyrin repeats (3 copies);; Ankyrin repeat;; Ankyrin repeats (many copies);; Ankyrin repeat;; Ankyrin repeats (many copies);; SOCS box	Ankyrin repeat and SOCS box protein 15 GN=ASB15 OS=Bos taurus (Bovine) PE=2 SV=2	R	General function prediction only	ankyrin repeat and SOCS box protein 15 [Homo sapiens]
ANKRD16	ENSG00000134461	424	451	646	225	244	158	2.42047	4.73033	3.84271	2.21151	2.19583	1.22021	0.0129273	-1.10144	down	[R]	General function prediction only	GO:0006949,GO:0016021,GO:0005886	--	--	[R]	General function prediction only	Ankyrin repeats (3 copies);; Ankyrin repeat;; Ankyrin repeats (many copies);; Ankyrin repeats (many copies);; Ankyrin repeat	Ankyrin repeat and SOCS box protein 2 OS=Bos taurus (Bovine) PE=2 SV=1	R	General function prediction only	ankyrin repeat domain-containing protein 16 isoform a [Homo sapiens]
ANKRD29	ENSG00000154065	140	234	208	735	479	546	1.25071	2.19242	1.09101	4.44245	3.71885	4.5714	0.000907456	1.68135	up	[R]	General function prediction only	--	--	--	[R]	General function prediction only	Ankyrin repeats (3 copies);; Ankyrin repeat;; Ankyrin repeats (many copies);; Ankyrin repeat;; Ankyrin repeats (many copies)	Ankyrin repeat and SOCS box protein 3 GN=ASB3 OS=Bos taurus (Bovine) PE=2 SV=1	R	General function prediction only	ankyrin repeat domain-containing protein 29 [Homo sapiens]
CASKIN2	ENSG00000177303	2142	3043	2343	1080	1158	922	5.38515	12.6043	5.11005	3.4233	4.83236	3.99108	0.0188679	-1.16225	down	[R]	General function prediction only	Cellular Component: cytoplasm (GO:0005737);;	K21952|CASKIN,ANKS5| CASK-interacting protein	ko04131; Brite Hierarchies; Protein families: genetic information processing; Membrane trafficking	[T]	Signal transduction mechanisms	Ankyrin repeats (3 copies);; Ankyrin repeat;; Ankyrin repeats (many copies);; Ankyrin repeats (many copies);; SAM domain (Sterile alpha motif);; Ankyrin repeat;; SAM domain (Sterile alpha motif);; Variant SH3 domain	Ankyrin repeat and SOCS box protein 3 GN=ASB3 OS=Bos taurus (Bovine) PE=2 SV=1	T	Signal transduction mechanisms	caskin-2 isoform a [Homo sapiens]
ANKEF1	ENSG00000132623	96	90	111	385	350	308	0.18972	0.451493	0.328571	1.45894	1.35969	1.29427	1.11e-07	1.99523	up	[R]	General function prediction only	Molecular Function: calcium ion binding (GO:0005509);;	--	--	[M]	Cell wall/membrane/envelope biogenesis	Ankyrin repeats (3 copies);; Ankyrin repeat;; Ankyrin repeats (many copies);; Ankyrin repeat;; Ankyrin repeats (many copies)	Ankyrin repeat domain-containing protein 1 GN=ANKRD1 OS=Oryctolagus cuniculus (Rabbit) PE=2 SV=1	M	Cell wall/membrane/envelope biogenesis	ankyrin repeat and EF-hand domain-containing protein 1 isoform 1 [Homo sapiens]
ANKRD1	ENSG00000148677	13146	8620	15228	42332	36055	36747	76.0531	77.6766	84.7412	315.501	310.798	329.629	2.44e-13	1.87688	up	[R]	General function prediction only	Biological Process: negative regulation of transcription from RNA polymerase II promoter (GO:0000122);; Molecular Function: RNA polymerase II transcription factor binding (GO:0001085);; Molecular Function: RNA polymerase II transcription coactivator activity (GO:0001105);; Molecular Function: p53 binding (GO:0002039);; Molecular Function: DNA binding (GO:0003677);; Molecular Function: transcripti…	K21433|ANKRD1| ankyrin repeat domain-containing protein 1	ko04131; Brite Hierarchies; Protein families: genetic information processing; Membrane trafficking	[R]	General function prediction only	Ankyrin repeats (3 copies);; Ankyrin repeat;; Ankyrin repeats (many copies);; Ankyrin repeats (many copies);; Ankyrin repeat	Ankyrin repeat domain-containing protein 1 GN=ANKRD1 OS=Sus scrofa (Pig) PE=2 SV=1	K	Transcription	ankyrin repeat domain-containing protein 1 [Homo sapiens]
ANKRD63	ENSG00000230778	10	8	7	0	0	0	0.0765837	0.155594	0.072064	0	0	0	0.0282581	-5.32928	down	[R]	General function prediction only	--	--	--	[R]	General function prediction only	Ankyrin repeats (3 copies);; Ankyrin repeat;; Ankyrin repeats (many copies);; Ankyrin repeats (many copies);; Ankyrin repeat	Ankyrin repeat domain-containing protein 27 GN=ANKRD27 OS=Pongo abelii (Sumatran orangutan) PE=2 SV=1	R	General function prediction only	ankyrin repeat domain-containing protein 63 [Homo sapiens]
ANKRD37	ENSG00000186352	435	1485	996	233	235	141	13.8859	67.2643	28.7303	8.55178	9.60531	6.31267	0.000468817	-2.26928	down	--	--	Cellular Component: nucleus (GO:0005634);; Cellular Component: cytoplasm (GO:0005737);;	--	--	[R]	General function prediction only	Ankyrin repeats (3 copies);; Ankyrin repeats (many copies);; Ankyrin repeats (many copies);; Ankyrin repeat;; Ankyrin repeat	Ankyrin repeat domain-containing protein 37 GN=ANKRD37 OS=Bos taurus (Bovine) PE=2 SV=1	R	General function prediction only	ankyrin repeat domain-containing protein 37 [Homo sapiens]
ANKRD53	ENSG00000144031	70	62	54	5	23	12	0.224029	0.289887	0.178125	0.0204691	0.142652	0.0245251	0.0174331	-2.02773	down	[R]	General function prediction only	GO:0005737,GO:0005819,GO:0031116,GO:0060236,GO:0000922,GO:0007080,GO:1902412,GO:0051301	K21441|ANKRD53| ankyrin repeat domain-containing protein 53	ko03036; Brite Hierarchies; Protein families: genetic information processing; Chromosome and associated proteins	--	--	Ankyrin repeats (3 copies);; Ankyrin repeat;; Ankyrin repeats (many copies);; Ankyrin repeats (many copies);; Ankyrin repeat	Ankyrin repeat domain-containing protein 53 GN=ANKRD53 OS=Macaca fascicularis (Crab-eating macaque) PE=2 SV=1	M	Cell wall/membrane/envelope biogenesis	ankyrin repeat domain-containing protein 53 isoform a [Homo sapiens]
ANKRD18A	ENSG00000180071	78	4	15	148	174	104	0.238422	0.0177618	0.036463	3.5847	0.59327	0.38773	0.00291209	2.55276	up	[R]	General function prediction only	--	--	--	[R]	General function prediction only	CCDC144C protein coiled-coil region;; Domain of unknown function (DUF3496);; Ankyrin repeats (3 copies);; Ankyrin repeat;; Ankyrin repeats (many copies);; Ankyrin repeats (many copies);; Ankyrin repeat	Ankyrin repeat domain-containing protein 7 GN=ANKRD7 OS=Macaca fascicularis (Crab-eating macaque) PE=2 SV=1	R	General function prediction only	ankyrin repeat domain-containing protein 18A [Homo sapiens]
ANKRD36	ENSG00000135976	3192	234	1356	4382	4265	3864	4.78969	0.983872	2.22028	6.73904	7.71399	7.39669	0.00700193	1.8193	up	[R]	General function prediction only	Molecular Function: ion channel inhibitor activity (GO:0008200);;	--	--	--	--	CCDC144C protein coiled-coil region;; Ankyrin repeats (3 copies);; Ankyrin repeat;; Ankyrin repeats (many copies);; Ankyrin repeat;; Ankyrin repeats (many copies)	Ankyrin repeat domain-containing protein 7 GN=ANKRD7 OS=Macaca fascicularis (Crab-eating macaque) PE=2 SV=1	R	General function prediction only	ankyrin repeat domain-containing protein 36A [Homo sapiens]
ANKRD30B	ENSG00000180777	0	1	0	32	54	18	0	0.019352	0	0.11437	0.113221	0.117422	3.16e-05	6.79799	up	[R]	General function prediction only	Molecular Function: DNA binding (GO:0003677);; Molecular Function: transcription factor activity, sequence-specific DNA binding (GO:0003700);; Cellular Component: nucleus (GO:0005634);; Biological Process: regulation of transcription, DNA-templated (GO:0006355);;	--	--	--	--	CCDC144C protein coiled-coil region;; Ankyrin repeats (3 copies);; Ankyrin repeat;; Ankyrin repeats (many copies);; Ankyrin repeats (many copies);; Ankyrin repeat	Ankyrin repeat domain-containing protein 7 GN=ANKRD7 OS=Macaca fascicularis (Crab-eating macaque) PE=2 SV=1	K	Transcription	ankyrin repeat domain-containing protein 30B [Homo sapiens]
ANKRD36C	ENSG00000174501	2681	352	1164	3810	3545	3436	6.98516	1.54905	3.23078	11.6461	13.2127	13.4588	0.00157799	1.75705	up	[R]	General function prediction only	Molecular Function: ion channel inhibitor activity (GO:0008200);;	--	--	--	--	CCDC144C protein coiled-coil region;; Ankyrin repeats (3 copies);; Ankyrin repeats (many copies);; Ankyrin repeat;; Ankyrin repeat;; Ankyrin repeats (many copies)	Ankyrin repeat domain-containing protein 7 GN=ANKRD7 OS=Macaca fascicularis (Crab-eating macaque) PE=2 SV=1	R	General function prediction only	RecName: Full=Ankyrin repeat domain-containing protein 36C; AltName: Full=Protein immuno-reactive with anti-PTH polyclonal antibodies [Homo sapiens]
RFXANK	ENSG00000064490	878	1440	1111	344	387	312	22.954	71.6821	20.6043	12.9746	12.5534	9.51329	0.00125091	-1.63741	down	[R]	General function prediction only	Molecular Function: DNA binding (GO:0003677);; Molecular Function: transcription factor activity, sequence-specific DNA binding (GO:0003700);; Molecular Function: transcription cofactor activity (GO:0003712);; Cellular Component: nucleus (GO:0005634);; Cellular Component: cytoplasm (GO:0005737);; Biological Process: Ras protein signal transduction (GO:0007265);; Molecular Function: histone deacet…	K08062|0|pps:100992419|K08062 regulatory factor X-associated ankyrin-containing protein | (RefSeq) RFXANK; regulatory factor X associated ankyrin containing protein	Antigen processing and presentation (ko04612);; Tuberculosis (ko05152);; Primary immunodeficiency (ko05340)	[R]	General function prediction only	Ankyrin repeats (3 copies);; Ankyrin repeat;; Ankyrin repeats (many copies);; Ankyrin repeats (many copies);; Ankyrin repeat	Ankyrin repeat family A protein 2 GN=ANKRA2 OS=Bos taurus (Bovine) PE=2 SV=1	K	Transcription	DNA-binding protein RFXANK isoform a [Homo sapiens]
ANXA1	ENSG00000135046	26980	13309	36017	86208	69902	71047	231.164	176.188	290.875	948.673	896.129	938.914	9.75e-10	1.86497	up	--	--	Biological Process: skeletal system development (GO:0001501);; Biological Process: angiogenesis (GO:0001525);; Cellular Component: cornified envelope (GO:0001533);; Biological Process: negative regulation of acute inflammatory response (GO:0002674);; Molecular Function: receptor binding (GO:0005102);; Molecular Function: structural molecule activity (GO:0005198);; Molecular Function: calcium ion …	K17091|ANXA1| annexin A1	ko04147; Brite Hierarchies; Protein families: signaling and cellular processes; Exosome	[U]	Intracellular trafficking, secretion, and vesicular transport	Annexin	Annexin A1 GN=ANXA1 OS=Pongo abelii (Sumatran orangutan) PE=2 SV=1	U	Intracellular trafficking, secretion, and vesicular transport	annexin A1 [Homo sapiens]
ANXA10	ENSG00000109511	14	0	12	63	73	66	0	0	0.109186	0.76939	0.977631	1.18009	5.03e-05	3.36248	up	--	--	Molecular Function: calcium ion binding (GO:0005509);; Molecular Function: calcium-dependent phospholipid binding (GO:0005544);; Cellular Component: mitochondrion (GO:0005739);; Cellular Component: plasma membrane (GO:0005886);; Biological Process: phagocytosis (GO:0006909);; Biological Process: positive regulation of endothelial cell migration (GO:0010595);; Cellular Component: phagocytic vesicl…	K17097|0|hsa:11199|K17097 annexin A10 | (RefSeq) ANXA10, ANX14; annexin A10	--	[U]	Intracellular trafficking, secretion, and vesicular transport	Annexin	Annexin A4 GN=ANXA4 OS=Sus scrofa (Pig) PE=1 SV=2	U	Intracellular trafficking, secretion, and vesicular transport	PREDICTED: annexin A10 isoform X1 [Homo sapiens]
ANXA9	ENSG00000143412	133	165	221	65	52	82	0.0714276	0.19486	0.293562	0.0731002	0.0851339	0.21914	0.0330911	-1.20527	down	--	--	Molecular Function: phosphatidylserine binding (GO:0001786);; Molecular Function: calcium ion binding (GO:0005509);; Molecular Function: calcium-dependent phospholipid binding (GO:0005544);; Cellular Component: cytosol (GO:0005829);; Cellular Component: cell surface (GO:0009986);; Molecular Function: acetylcholine receptor activity (GO:0015464);; Biological Process: single organismal cell-cell ad…	K17090|0|hsa:8416|K17090 annexin A9 | (RefSeq) ANXA9, ANX31; annexin A9	--	[U]	Intracellular trafficking, secretion, and vesicular transport	Annexin	Annexin A9 GN=ANXA9 OS=Bos taurus (Bovine) PE=2 SV=1	U	Intracellular trafficking, secretion, and vesicular transport	annexin A9 [Homo sapiens]
ANO4	ENSG00000151572	49	11	9	175	135	127	0.116525	0.0103457	0.122517	1.00238	1.32185	1.26968	7.47e-06	2.96093	up	--	--	Cellular Component: intracellular (GO:0005622);; Cellular Component: plasma membrane (GO:0005886);; Cellular Component: integral component of membrane (GO:0016021);; Biological Process: ion transmembrane transport (GO:0034220);;	K17920|SNX5_6_32| sorting nexin-5/6/32	ko04131; Brite Hierarchies; Protein families: genetic information processing; Membrane trafficking	[S]	Function unknown	Calcium-activated chloride channel	Anoctamin-4 {ECO:0000250|UniProtKB:Q32M45} OS=Bos taurus (Bovine) PE=2 SV=1	S	Function unknown	PREDICTED: anoctamin-4 isoform X1 [Pan troglodytes]
ANO9	ENSG00000185101	77	41	48	7	26	7	0.351973	0.33707	0.0157786	0.0967896	0.075516	0.0259108	0.0438945	-1.80392	down	--	--	Molecular Function: intracellular calcium activated chloride channel activity (GO:0005229);; Cellular Component: intracellular (GO:0005622);; Cellular Component: plasma membrane (GO:0005886);; Cellular Component: integral component of membrane (GO:0016021);; Biological Process: ion transmembrane transport (GO:0034220);;	K19503|ANO9,TMEM16J| anoctamin-9	ko04040; Brite Hierarchies; Protein families: signaling and cellular processes; Ion channels	[S]	Function unknown	Calcium-activated chloride channel	Anoctamin-4 {ECO:0000250|UniProtKB:Q32M45} OS=Bos taurus (Bovine) PE=2 SV=1	S	Function unknown	RecName: Full=Anoctamin-9; AltName: Full=Transmembrane protein 16J; AltName: Full=Tumor protein p53-inducible protein 5; AltName: Full=p53-induced gene 5 protein [Homo sapiens]
AGR2	ENSG00000106541	4	0	14	38	27	19	0.0294836	0	0.0826441	0.188689	0.15383	0.0904988	0.0351086	2.59984	up	--	--	Molecular Function: dystroglycan binding (GO:0002162);; Cellular Component: extracellular region (GO:0005576);; Cellular Component: mitochondrion (GO:0005739);; Cellular Component: endoplasmic reticulum (GO:0005783);; Biological Process: mucus secretion (GO:0070254);;	K20356|9.27329e-119|hsa:10551|K20356 anterior gradient protein 2 | (RefSeq) AGR2, AG-2, AG2, GOB-4, HAG-2, HEL-S-116, HPC8, PDIA17, XAG-2; anterior gradient 2, protein disulphide isomerase family member	--	--	--	Thioredoxin-like	Anterior gradient protein 2 homolog (Precursor) GN=AGR2 OS=Pongo abelii (Sumatran orangutan) PE=2 SV=1	R	General function prediction only	AGR2 [Homo sapiens]
ANTXR1	ENSG00000169604	53815	24155	52563	18371	14709	15246	169.774	152.89	177.139	102.905	92.2016	101.854	4.88e-05	-1.15052	down	--	--	Molecular Function: transmembrane signaling receptor activity (GO:0004888);; Molecular Function: collagen binding (GO:0005518);; Cellular Component: integral component of membrane (GO:0016021);; Biological Process: reproductive process (GO:0022414);; Cellular Component: lamellipodium membrane (GO:0031258);; Cellular Component: filopodium membrane (GO:0031527);; Biological Process: actin cytoskele…	K20909|0|pps:100993802|K20909 anthrax toxin receptor | (RefSeq) ANTXR1; anthrax toxin receptor 1	--	--	--	Anthrax receptor extracellular domain;; Anthrax receptor C-terminus region;; von Willebrand factor type A domain;; von Willebrand factor type A domain	Anthrax toxin receptor-like (Precursor) GN=ANTXRL OS=Macaca fascicularis (Crab-eating macaque) PE=2 SV=1	T	Signal transduction mechanisms	PREDICTED: anthrax toxin receptor 1 isoform X1 [Macaca fascicularis]
SSC5D	ENSG00000179954	2634	1241	1245	256	273	176	10.5008	8.45047	5.27937	1.6337	1.20342	0.852924	1.84e-11	-2.63008	down	--	--	Molecular Function: scavenger receptor activity (GO:0005044);; Cellular Component: extracellular region (GO:0005576);; Cellular Component: cytoplasm (GO:0005737);; Biological Process: multicellular organism development (GO:0007275);; Cellular Component: membrane (GO:0016020);; Biological Process: innate immune response (GO:0045087);; Biological Process: regulation of interleukin-8 secretion (GO:2…	--	--	--	--	Scavenger receptor cysteine-rich domain;; Scavenger receptor cysteine-rich domain	Antigen WC1.1 (Precursor) OS=Bos taurus (Bovine) PE=2 SV=1	T	Signal transduction mechanisms	soluble scavenger receptor cysteine-rich domain-containing protein SSC5D isoform 1 precursor [Homo sapiens]
CD1D	ENSG00000158473	35	8	16	125	87	79	0.201626	0.0678078	0.0835355	0.828098	0.664996	0.582347	1.46e-05	2.60181	up	--	--	Molecular Function: receptor activity (GO:0004872);; Cellular Component: lysosomal membrane (GO:0005765);; Cellular Component: integral component of plasma membrane (GO:0005887);; Cellular Component: cell surface (GO:0009986);; Cellular Component: endosome membrane (GO:0010008);; Biological Process: detection of bacterium (GO:0016045);; Biological Process: modulation by virus of host morphology o…	K06448|0|hsa:912|K06448 T-cell surface glycoprotein CD1 | (RefSeq) CD1D, CD1A, R3, R3G1; CD1d molecule	Hematopoietic cell lineage (ko04640);; Amoebiasis (ko05146)	--	--	Immunoglobulin C1-set domain	Antigen-presenting glycoprotein CD1d (Precursor) GN=CD1D OS=Pan troglodytes (Chimpanzee) PE=3 SV=1	R	General function prediction only	antigen-presenting glycoprotein CD1d precursor [Homo sapiens]
STON1	ENSG00000243244	4175	1198	4453	371	412	386	16.1202	7.73083	17.2989	1.66459	3.12267	2.32584	1.77e-12	-2.71476	down	--	--	Cellular Component: transcription factor TFIIA complex (GO:0005672);; Biological Process: transcription initiation from RNA polymerase II promoter (GO:0006367);; Biological Process: intracellular protein transport (GO:0006886);; Biological Process: regulation of endocytosis (GO:0030100);; Cellular Component: clathrin adaptor complex (GO:0030131);;	K20067|STON1_2| stonin-1/2	ko04131; Brite Hierarchies; Protein families: genetic information processing; Membrane trafficking	[U]	Intracellular trafficking, secretion, and vesicular transport	Adaptor complexes medium subunit family	AP-1 complex subunit mu-1 OS=Bos taurus (Bovine) PE=1 SV=3	U	Intracellular trafficking, secretion, and vesicular transport	stonin-1 [Homo sapiens]
AP1S2	ENSG00000182287	1637	577	1578	4122	3454	3481	10.0578	9.32991	11.8594	31.0645	33.5249	38.6267	6.78e-09	1.85934	up	[U]	Intracellular trafficking, secretion, and vesicular transport	Cellular Component: Golgi membrane (GO:0000139);; Cellular Component: lysosomal membrane (GO:0005765);; Cellular Component: cytosol (GO:0005829);; Cellular Component: clathrin-coated pit (GO:0005905);; Biological Process: intracellular protein transport (GO:0006886);; Biological Process: post-Golgi vesicle-mediated transport (GO:0006892);; Biological Process: endocytosis (GO:0006897);; Molecular …	K12394|6.12574e-109|pps:100983447|K12394 AP-1 complex subunit sigma 1/2 | (RefSeq) AP1S2; adaptor related protein complex 1 sigma 2 subunit	Lysosome (ko04142)	[U]	Intracellular trafficking, secretion, and vesicular transport	Clathrin adaptor complex small chain	AP-1 complex subunit sigma-2 GN=AP1S2 OS=Bos taurus (Bovine) PE=2 SV=1	U	Intracellular trafficking, secretion, and vesicular transport	PREDICTED: AP-1 complex subunit sigma-2 isoform X2 [Homo sapiens]
AP3M1	ENSG00000185009	4052	1535	3789	7458	6157	6314	15.0315	9.06103	12.6962	34.8569	34.0529	34.4939	6.92e-06	1.3927	up	--	--	Molecular Function: protein binding (GO:0005515);; Cellular Component: lysosome (GO:0005764);; Cellular Component: Golgi apparatus (GO:0005794);; Biological Process: protein targeting to lysosome (GO:0006622);; Biological Process: anterograde axonal transport (GO:0008089);; Cellular Component: clathrin adaptor complex (GO:0030131);; Biological Process: anterograde synaptic vesicle transport (GO:0…	K12398|0|cjc:100406271|K12398 AP-3 complex subunit mu | (RefSeq) AP3M1; adaptor related protein complex 3 mu 1 subunit	Lysosome (ko04142)	[U]	Intracellular trafficking, secretion, and vesicular transport	Adaptor complexes medium subunit family;; Clathrin adaptor complex small chain	AP-3 complex subunit mu-1 GN=AP3M1 OS=Pongo abelii (Sumatran orangutan) PE=2 SV=1	U	Intracellular trafficking, secretion, and vesicular transport	PREDICTED: AP-3 complex subunit mu-1 isoform X1 [Callithrix jacchus]
AP4M1	ENSG00000221838	920	1540	1173	544	393	424	8.38234	17.9677	9.66069	5.61478	4.93626	5.04232	0.00984176	-1.35151	down	--	--	Cellular Component: Golgi trans cisterna (GO:0000138);; Molecular Function: transporter activity (GO:0005215);; Cellular Component: trans-Golgi network (GO:0005802);; Cellular Component: clathrin-coated pit (GO:0005905);; Biological Process: intracellular protein transport (GO:0006886);; Biological Process: Golgi to endosome transport (GO:0006895);; Cellular Component: clathrin adaptor complex (G…	K12402|0|pon:100174275|K12402 AP-4 complex subunit mu-1 | (RefSeq) AP4M1; adaptor related protein complex 4 mu 1 subunit	Lysosome (ko04142)	[U]	Intracellular trafficking, secretion, and vesicular transport	Adaptor complexes medium subunit family;; Clathrin adaptor complex small chain	AP-4 complex subunit mu-1 GN=AP4M1 OS=Bos taurus (Bovine) PE=2 SV=1	U	Intracellular trafficking, secretion, and vesicular transport	PREDICTED: AP-4 complex subunit mu-1 isoform X1 [Homo sapiens]
AP5B1	ENSG00000254470	2210	4367	3266	1591	1273	1318	4.93815	15.0196	6.78369	4.65331	4.17196	4.56318	0.0339584	-1.18387	down	--	--	Molecular Function: protein binding (GO:0005515);; Biological Process: protein transport (GO:0015031);; Biological Process: endosomal transport (GO:0016197);; Cellular Component: AP-type membrane coat adaptor complex (GO:0030119);;	K19022|AP5B1| AP-5 complex subunit beta-1	ko03400; Brite Hierarchies; Protein families: genetic information processing; DNA repair and recombination proteins	--	--	--	AP-5 complex subunit beta-1 GN=AP5B1 OS=Bos taurus (Bovine) PE=2 SV=1	U	Intracellular trafficking, secretion, and vesicular transport	AP-5 complex subunit beta-1 [Homo sapiens]
STK16	ENSG00000115661	1513	2806	2181	1019	895	855	15.6293	48.0383	15.8349	12.928	11.1763	12.9398	0.0315788	-1.16817	down	[RTKL]	General function prediction only;; Signal transduction mechanisms;; Transcription;; Replication, recombination and repair	Molecular Function: transcriptional activator activity, RNA polymerase II core promoter proximal region sequence-specific binding (GO:0001077);; Molecular Function: protein serine/threonine kinase activity (GO:0004674);; Molecular Function: non-membrane spanning protein tyrosine kinase activity (GO:0004715);; Molecular Function: protein binding (GO:0005515);; Molecular Function: ATP binding (GO:0…	K08856|STK16| serine/threonine kinase 16	ko01001; Brite Hierarchies; Protein families: metabolism; Protein kinases	[KIT]	Transcription;; Lipid transport and metabolism;; Signal transduction mechanisms	Protein kinase domain;; Protein tyrosine kinase	AP2-associated protein kinase 1 {ECO:0000303|PubMed:11877461} GN=AAK1 OS=Bos taurus (Bovine) PE=1 SV=2	T	Signal transduction mechanisms	hypothetical protein EGK_04819 [Macaca mulatta]
AP5S1	ENSG00000125843	1083	1432	1397	595	563	454	6.06364	15.7319	7.61839	4.47165	4.18149	4.84087	0.0109205	-1.16236	down	--	--	Biological Process: double-strand break repair via homologous recombination (GO:0000724);; Molecular Function: protein binding (GO:0005515);; Cellular Component: lysosomal membrane (GO:0005765);; Cellular Component: cytosol (GO:0005829);; Biological Process: protein transport (GO:0015031);; Biological Process: endosomal transport (GO:0016197);; Cellular Component: AP-type membrane coat adaptor co…	K19024|AP5S1| AP-5 complex subunit sigma-1	ko03400; Brite Hierarchies; Protein families: genetic information processing; DNA repair and recombination proteins	--	--	AP-5 complex subunit sigma-1	AP5S1_HUMAN AP-5 complex subunit sigma-1 OS=Homo sapiens OX=9606 GN=AP5S1 PE=1 SV=1	U	Intracellular trafficking, secretion, and vesicular transport	AP-5 complex subunit sigma-1 [Homo sapiens]
GOLGA8B	ENSG00000215252	1704	301	754	1940	2219	1813	4.79767	0.840219	2.24383	8.33122	7.95502	6.95418	0.00409497	1.48573	up	--	--	Cellular Component: Golgi cisterna membrane (GO:0032580);;	K20055|APBA2,X11L| amyloid beta A4 precursor protein-binding family A member 2	ko04131; Brite Hierarchies; Protein families: genetic information processing; Membrane trafficking	[S]	Function unknown	Putative golgin subfamily A member 2-like protein 5;; Putative golgin subfamily A member 2-like protein 5	APBA2_MOUSE Amyloid-beta A4 precursor protein-binding family A member 2 OS=Mus musculus OX=10090 GN=Apba2 PE=1 SV=2	S	Function unknown	RecName: Full=Golgin subfamily A member 8A; AltName: Full=88 kDa Golgi matrix protein; Short=GM88; AltName: Full=GM88 autoantigen [Homo sapiens]
GOLGA8A	ENSG00000175265	1602	297	976	3086	2644	2524	5.29479	1.58114	2.84941	13.1002	14.3054	12.9685	3.69e-05	1.88821	up	--	--	Cellular Component: Golgi cisterna membrane (GO:0032580);;	K20055|APBA2,X11L| amyloid beta A4 precursor protein-binding family A member 2	ko04131; Brite Hierarchies; Protein families: genetic information processing; Membrane trafficking	[S]	Function unknown	Putative golgin subfamily A member 2-like protein 5;; Putative golgin subfamily A member 2-like protein 5	APBA2_MOUSE Amyloid-beta A4 precursor protein-binding family A member 2 OS=Mus musculus OX=10090 GN=Apba2 PE=1 SV=2	S	Function unknown	RecName: Full=Golgin subfamily A member 8A; AltName: Full=88 kDa Golgi matrix protein; Short=GM88; AltName: Full=GM88 autoantigen [Homo sapiens]
APBB3	ENSG00000113108	605	664	917	284	297	196	6.23251	10.7237	7.55108	3.50966	4.28398	3.4141	0.00176585	-1.32327	down	--	--	Molecular Function: protein binding (GO:0005515);; Cellular Component: cytoplasm (GO:0005737);; Cellular Component: actin cytoskeleton (GO:0015629);; Biological Process: intracellular signal transduction (GO:0035556);;	--	--	--	--	Phosphotyrosine interaction domain (PTB/PID);; WW domain	APBB3_HUMAN Amyloid-beta A4 precursor protein-binding family B member 3 OS=Homo sapiens OX=9606 GN=APBB3 PE=1 SV=2	R	General function prediction only	amyloid beta A4 precursor protein-binding family B member 3 isoform d [Homo sapiens]
APC	ENSG00000134982	4843	1069	3974	5830	5009	4978	10.2393	3.27741	8.78453	15.3291	16.1567	14.6447	0.0241898	1.04032	up	--	--	Biological Process: mitotic cytokinesis (GO:0000281);; Cellular Component: kinetochore (GO:0000776);; Biological Process: kidney development (GO:0001822);; Biological Process: hair follicle development (GO:0001942);; Cellular Component: nucleus (GO:0005634);; Cellular Component: centrosome (GO:0005813);; Cellular Component: cytosol (GO:0005829);; Cellular Component: cytoplasmic microtubule (GO:00…	K02085|0|hsa:324|K02085 adenomatosis polyposis coli protein | (RefSeq) APC, BTPS2, DP2, DP2.5, DP3, GS, PPP1R46; APC, WNT signaling pathway regulator	Wnt signaling pathway (ko04310);; Hippo signaling pathway (ko04390);; Signaling pathways regulating pluripotency of stem cells (ko04550);; Regulation of actin cytoskeleton (ko04810);; HTLV-I infection (ko05166);; Pathways in cancer (ko05200);; MicroRNAs in cancer (ko05206);; Colorectal cancer (ko05210);; Endometrial cancer (ko05213);; Basal cell carcinoma (ko05217)	[TZ]	Signal transduction mechanisms;; Cytoskeleton	APC basic domain;; EB-1 Binding Domain;; APC cysteine-rich region;; Armadillo/beta-catenin-like repeat;; Adenomatous polyposis coli tumour suppressor protein;; SAMP Motif;; APC 15 residue motif	APC_HUMAN Adenomatous polyposis coli protein OS=Homo sapiens OX=9606 GN=APC PE=1 SV=2	TZ	Signal transduction mechanisms;; Cytoskeleton	adenomatous polyposis coli protein isoform b [Homo sapiens]
APCDD1L	ENSG00000198768	4884	3100	5840	911	827	733	17.1209	19.3169	19.113	4.1474	4.16602	4.16568	1.23e-17	-2.23914	down	--	--	Cellular Component: integral component of membrane (GO:0016021);;	--	--	--	--	Adenomatosis polyposis coli down-regulated 1	APCDL_HUMAN Protein APCDD1-like OS=Homo sapiens OX=9606 GN=APCDD1L PE=2 SV=1	T	Signal transduction mechanisms	unnamed protein product [Homo sapiens]
APC2	ENSG00000115266	889	1143	1069	482	448	379	0.748923	1.41621	1.03678	0.515543	0.559983	0.388536	0.0139981	-1.1283	down	--	--	Biological Process: regulation of cyclin-dependent protein serine/threonine kinase activity (GO:0000079);; Cellular Component: Golgi membrane (GO:0000139);; Biological Process: retinoid metabolic process (GO:0001523);; Molecular Function: ubiquitin-protein transferase activity (GO:0004842);; Molecular Function: calcium ion binding (GO:0005509);; Cellular Component: nucleoplasm (GO:0005654);; Cell…	K02085|0|hsa:10297|K02085 adenomatosis polyposis coli protein | (RefSeq) APC2, APCL, SOTOS3; APC2, WNT signaling pathway regulator	Wnt signaling pathway (ko04310);; Hippo signaling pathway (ko04390);; Signaling pathways regulating pluripotency of stem cells (ko04550);; Regulation of actin cytoskeleton (ko04810);; HTLV-I infection (ko05166);; Pathways in cancer (ko05200);; MicroRNAs in cancer (ko05206);; Colorectal cancer (ko05210);; Endometrial cancer (ko05213);; Basal cell carcinoma (ko05217)	[TZ]	Signal transduction mechanisms;; Cytoskeleton	APC basic domain;; Adenomatous polyposis coli tumour suppressor protein;; APC cysteine-rich region;; Armadillo/beta-catenin-like repeat;; SAMP Motif	APCL_HUMAN Adenomatous polyposis coli protein 2 OS=Homo sapiens OX=9606 GN=APC2 PE=1 SV=1	TZ	Signal transduction mechanisms;; Cytoskeleton	PREDICTED: adenomatous polyposis coli protein 2 isoform X1 [Homo sapiens]
APOLD1	ENSG00000178878	626	427	1046	2471	2141	2072	1.62444	1.68612	2.83338	7.89192	7.91424	8.0094	5.36e-09	1.93406	up	--	--	Biological Process: angiogenesis (GO:0001525);; Biological Process: response to hypoxia (GO:0001666);; Cellular Component: extracellular region (GO:0005576);; Cellular Component: plasma membrane (GO:0005886);; Biological Process: lipid transport (GO:0006869);; Molecular Function: lipid binding (GO:0008289);; Cellular Component: integral component of membrane (GO:0016021);; Biological Process: end…	--	--	--	--	Apolipoprotein L	APLD1_HUMAN Apolipoprotein L domain-containing protein 1 OS=Homo sapiens OX=9606 GN=APOLD1 PE=2 SV=2	S	Function unknown	apolipoprotein L domain-containing protein 1 isoform 1 [Homo sapiens]
A1CF	ENSG00000148584	0	0	2	25	6	9	0	0	0	0.0312451	0.00363637	0.0187619	0.020357	4.5637	up	[R]	General function prediction only	Molecular Function: nucleotide binding (GO:0000166);; Molecular Function: double-stranded RNA binding (GO:0003725);; Molecular Function: single-stranded RNA binding (GO:0003727);; Molecular Function: protein binding (GO:0005515);; Cellular Component: nucleoplasm (GO:0005654);; Cellular Component: endoplasmic reticulum (GO:0005783);; Biological Process: mRNA processing (GO:0006397);; Biological Pr…	--	--	[A]	RNA processing and modification	RNA recognition motif. (a.k.a. RRM, RBD, or RNP domain);; RNA recognition motif (a.k.a. RRM, RBD, or RNP domain);; double strand RNA binding domain from DEAD END PROTEIN 1;; RNA recognition motif. (a.k.a. RRM, RBD, or RNP domain)	APOBEC1 complementation factor GN=A1CF OS=Pongo abelii (Sumatran orangutan) PE=2 SV=1	A	RNA processing and modification	APOBEC1 complementation factor isoform 2 [Homo sapiens]
APOL1	ENSG00000100342	151	308	1050	32	83	42	0.932981	2.64248	6.43609	0.19717	0.258852	0.146745	4.2e-05	-2.98381	down	--	--	Molecular Function: chloride channel activity (GO:0005254);; Molecular Function: protein binding (GO:0005515);; Biological Process: chloride transport (GO:0006821);; Biological Process: lipid transport (GO:0006869);; Biological Process: cholesterol metabolic process (GO:0008203);; Molecular Function: lipid binding (GO:0008289);; Biological Process: cytolysis (GO:0019835);; Cellular Component: int…	K14480|0|hsa:8542|K14480 apolipoprotein L | (RefSeq) APOL1, APO-L, APOL, APOL-I, FSGS4; apolipoprotein L1	African trypanosomiasis (ko05143)	--	--	Apolipoprotein L	APOL1_HUMAN Apolipoprotein L1 OS=Homo sapiens OX=9606 GN=APOL1 PE=1 SV=5	P	Inorganic ion transport and metabolism	apolipoprotein L1 isoform b precursor [Homo sapiens]
APOE	ENSG00000130203	1485	205	193	25	19	1	18.3439	3.83339	2.23215	0.368711	0.461925	0.0367952	0.000434499	-5.07128	down	--	--	Biological Process: response to reactive oxygen species (GO:0000302);; Biological Process: retinoid metabolic process (GO:0001523);; Molecular Function: amyloid-beta binding (GO:0001540);; Biological Process: negative regulation of endothelial cell proliferation (GO:0001937);; Biological Process: response to dietary excess (GO:0002021);; Molecular Function: phospholipid binding (GO:0005543);; Cel…	K04524|0|hsa:348|K04524 apolipoprotein E | (RefSeq) APOE, AD2, APO-E, ApoE4, LDLCQ5, LPG; apolipoprotein E	Alzheimer's disease (ko05010)	--	--	Apolipoprotein A1/A4/E domain	Apolipoprotein E (Precursor) GN=APOE OS=Pongo pygmaeus (Bornean orangutan) PE=3 SV=1	T	Signal transduction mechanisms	apolipoprotein E isoform b precursor [Homo sapiens]
PYCARD	ENSG00000103490	208	442	278	28	7	34	8.00413	38.9706	12.3749	1.62197	1.61135	2.67889	1.6e-07	-3.71323	down	--	--	Biological Process: activation of innate immune response (GO:0002218);; Biological Process: positive regulation of defense response to virus by host (GO:0002230);; Biological Process: myeloid dendritic cell activation involved in immune response (GO:0002277);; Biological Process: positive regulation of antigen processing and presentation of peptide antigen via MHC class II (GO:0002588);; Biologic…	K12799|1.41463e-115|hsa:29108|K12799 apoptosis-associated speck-like protein containing a CARD | (RefSeq) PYCARD, ASC, CARD5, TMS, TMS-1, TMS1; PYD and CARD domain containing	NOD-like receptor signaling pathway (ko04621);; Cytosolic DNA-sensing pathway (ko04623);; Salmonella infection (ko05132);; Pertussis (ko05133);; Legionellosis (ko05134);; Influenza A (ko05164)	--	--	Caspase recruitment domain;; PAAD/DAPIN/Pyrin domain	Apoptosis-associated speck-like protein containing a CARD GN=PYCARD OS=Bos taurus (Bovine) PE=2 SV=1	T	Signal transduction mechanisms	unnamed protein product [Homo sapiens]
ASPRV1	ENSG00000244617	16	16	55	1	5	0	0.0931934	0.141084	0.304162	0.0148589	0.0519005	0	0.0112705	-3.57468	down	--	--	Molecular Function: aspartic-type endopeptidase activity (GO:0004190);; Biological Process: proteolysis (GO:0006508);; Cellular Component: integral component of membrane (GO:0016021);; Biological Process: protein processing (GO:0016485);; Biological Process: skin development (GO:0043588);;	--	--	--	--	Aspartyl protease;; Aspartyl protease;; Retroviral aspartyl protease	APRV1_HUMAN Retroviral-like aspartic protease 1 OS=Homo sapiens OX=9606 GN=ASPRV1 PE=1 SV=1	O	Posttranslational modification, protein turnover, chaperones	retroviral-like aspartic protease 1 [Homo sapiens]
AQP1	ENSG00000240583	4227	29893	21794	4	3	0	27.798	311.644	131.25	0.042137	0.0445313	0	8.47e-21	-13.032	down	[G]	Carbohydrate transport and metabolism	Biological Process: renal water transport (GO:0003097);; Molecular Function: intracellular cGMP activated cation channel activity (GO:0005223);; Molecular Function: potassium channel activity (GO:0005267);; Molecular Function: protein binding (GO:0005515);; Cellular Component: cytoplasm (GO:0005737);; Cellular Component: integral component of plasma membrane (GO:0005887);; Biological Process: cGM…	K09864|AQP1| aquaporin-1	ko04147; Brite Hierarchies; Protein families: signaling and cellular processes; Exosome	[G]	Carbohydrate transport and metabolism	Major intrinsic protein;; Domain of unknown function (DUF4205)	Aquaporin-1 GN=AQP1 OS=Pongo abelii (Sumatran orangutan) PE=2 SV=3	G	Carbohydrate transport and metabolism	unnamed protein product [Homo sapiens]
AQP5	ENSG00000161798	17	20	0	0	0	0	0.169716	0.286426	0	0	0	0	0.0231968	-6.07217	down	[G]	Carbohydrate transport and metabolism	Molecular Function: protein binding (GO:0005515);; Cellular Component: endoplasmic reticulum (GO:0005783);; Cellular Component: integral component of plasma membrane (GO:0005887);; Cellular Component: microvillus (GO:0005902);; Biological Process: water transport (GO:0006833);; Biological Process: excretion (GO:0007588);; Cellular Component: basal plasma membrane (GO:0009925);; Molecular Function…	K09867|6.03129e-161|hsa:362|K09867 aquaporin-5 | (RefSeq) AQP5, AQP-5, PPKB; aquaporin 5	Salivary secretion (ko04970)	[G]	Carbohydrate transport and metabolism	Major intrinsic protein	Aquaporin-5 GN=AQP5 OS=Sus scrofa (Pig) PE=2 SV=1	G	Carbohydrate transport and metabolism	aquaporin-5 [Homo sapiens]
ALOX5AP	ENSG00000132965	14	6	15	27	36	30	0.211376	0.161795	0.133453	0.600784	0.862246	0.552514	0.0397828	1.70584	up	--	--	Biological Process: leukotriene production involved in inflammatory response (GO:0002540);; Biological Process: positive regulation of acute inflammatory response (GO:0002675);; Molecular Function: glutathione transferase activity (GO:0004364);; Molecular Function: leukotriene-C4 synthase activity (GO:0004464);; Molecular Function: glutathione peroxidase activity (GO:0004602);; Cellular Component…	K20735|6.91194e-114|pon:100431427|K20735 arachidonate 5-lipoxygenase-activating protein | (RefSeq) ALOX5AP; arachidonate 5-lipoxygenase activating protein	--	--	--	MAPEG family	Arachidonate 5-lipoxygenase-activating protein GN=ALOX5AP OS=Macaca fascicularis (Crab-eating macaque) PE=2 SV=1	I	Lipid transport and metabolism	arachidonate 5-lipoxygenase-activating protein isoform 1 [Homo sapiens]
ATRAID	ENSG00000138085	3597	5476	3944	1441	1389	1186	74.0473	186.539	78.4158	37.0995	44.0061	39.9692	0.000786143	-1.62328	down	--	--	Molecular Function: protein binding (GO:0005515);; Cellular Component: nuclear envelope (GO:0005635);; Cellular Component: plasma membrane (GO:0005886);; Biological Process: regulation of gene expression (GO:0010468);; Cellular Component: integral component of membrane (GO:0016021);; Biological Process: positive regulation of bone mineralization (GO:0030501);; Biological Process: negative regulat…	--	--	--	--	--	ARAID_HUMAN All-trans retinoic acid-induced differentiation factor OS=Homo sapiens OX=9606 GN=ATRAID PE=1 SV=2	T	Signal transduction mechanisms	all-trans retinoic acid-induced differentiation factor isoform b [Homo sapiens]
AMZ1	ENSG00000174945	469	382	581	172	171	139	1.22656	2.43753	1.04926	0.454646	0.493697	0.902099	0.000151747	-1.36272	down	--	--	Biological Process: proteolysis (GO:0006508);; Molecular Function: metallopeptidase activity (GO:0008237);; Molecular Function: zinc ion binding (GO:0008270);;	K04346|GNA12| guanine nucleotide-binding protein subunit alpha-12	ko04031; Brite Hierarchies; Protein families: signaling and cellular processes; GTP-binding proteins	--	--	Peptidase family M54	Archaemetzincin-2 GN=AMZ2 OS=Pongo abelii (Sumatran orangutan) PE=2 SV=1	R	General function prediction only	archaemetzincin-1 isoform 1 [Homo sapiens]
ACAP1	ENSG00000072818	833	1241	1042	163	165	120	5.10368	22.9049	12.4677	4.09954	5.34416	2.08846	3.09e-09	-2.70866	down	[U]	Intracellular trafficking, secretion, and vesicular transport	Molecular Function: phospholipid binding (GO:0005543);; Molecular Function: GTPase activator activity (GO:0008060);; Molecular Function: zinc ion binding (GO:0008270);; Biological Process: protein transport (GO:0015031);; Biological Process: regulation of GTPase activity (GO:0032312);;	K12489|0|pps:100983146|K12489 Arf-GAP with coiled-coil, ANK repeat and PH domain-containing protein | (RefSeq) ACAP1; ArfGAP with coiled-coil, ankyrin repeat and PH domains 1	Endocytosis (ko04144)	[T]	Signal transduction mechanisms	Putative GTPase activating protein for Arf;; Ankyrin repeats (3 copies);; PH domain;; Ankyrin repeats (many copies);; Ankyrin repeat;; Ankyrin repeats (many copies);; Ankyrin repeat	Arf-GAP with coiled-coil, ANK repeat and PH domain-containing protein 1 GN=ACAP1 OS=Bos taurus (Bovine) PE=2 SV=1	T	Signal transduction mechanisms	KIAA0050 [Homo sapiens]
AGAP2-AS1	ENSG00000255737	72	121	83	32	20	25	10.9761	31.2738	12.7784	6.62371	6.7133	6.43326	0.0114944	-1.78062	down	[U]	Intracellular trafficking, secretion, and vesicular transport	Molecular Function: GTPase activity (GO:0003924);; Molecular Function: GTP binding (GO:0005525);; Molecular Function: phospholipid binding (GO:0005543);; Cellular Component: cytoplasm (GO:0005737);; Molecular Function: GTPase activator activity (GO:0008060);; Molecular Function: zinc ion binding (GO:0008270);; Biological Process: protein transport (GO:0015031);; Cellular Component: membrane (GO:0…	--	--	[T]	Signal transduction mechanisms	--	Arf-GAP with coiled-coil, ANK repeat and PH domain-containing protein 2 GN=ACAP2 OS=Oryctolagus cuniculus (Rabbit) PE=2 SV=1	S	Function unknown	hCG2014417, isoform CRA_a, partial [Homo sapiens]
ARAP3	ENSG00000120318	2307	3422	3510	1493	1343	1381	5.30451	10.4596	6.87815	3.86566	3.98626	4.5799	0.0343198	-1.01336	down	--	--	Cellular Component: ruffle (GO:0001726);; Molecular Function: phosphatidylinositol-3,4,5-trisphosphate binding (GO:0005547);; Cellular Component: cytosol (GO:0005829);; Cellular Component: cytoskeleton (GO:0005856);; Cellular Component: plasma membrane (GO:0005886);; Biological Process: cytoskeleton organization (GO:0007010);; Molecular Function: GTPase activator activity (GO:0008060);; Molecular…	K12490|0|hsa:64411|K12490 Arf-GAP with Rho-GAP domain, ANK repeat and PH domain-containing protein 3 | (RefSeq) ARAP3, CENTD3, DRAG1; ArfGAP with RhoGAP domain, ankyrin repeat and PH domain 3	Rap1 signaling pathway (ko04015);; cAMP signaling pathway (ko04024);; Endocytosis (ko04144)	[TZ]	Signal transduction mechanisms;; Cytoskeleton	RhoGAP domain;; Putative GTPase activating protein for Arf;; PH domain;; SAM domain (Sterile alpha motif);; Ras association (RalGDS/AF-6) domain;; SAM domain (Sterile alpha motif);; Pleckstrin homology domain;; PH domain	Arf-GAP with coiled-coil, ANK repeat and PH domain-containing protein 2 GN=ACAP2 OS=Oryctolagus cuniculus (Rabbit) PE=2 SV=1	T	Signal transduction mechanisms	arf-GAP with Rho-GAP domain, ANK repeat and PH domain-containing protein 3 [Homo sapiens]
ASAP3	ENSG00000088280	2125	2464	2392	316	212	224	6.43935	10.2453	6.98583	1.57019	1.5075	1.24159	9.74e-16	-3.09396	down	[U]	Intracellular trafficking, secretion, and vesicular transport	Molecular Function: phospholipid binding (GO:0005543);; Cellular Component: cytoplasm (GO:0005737);; Molecular Function: GTPase activator activity (GO:0008060);; Molecular Function: zinc ion binding (GO:0008270);; Biological Process: regulation of GTPase activity (GO:0032312);;	K12488|0|ptr:456617|K12488 Arf-GAP with SH3 domain, ANK repeat and PH domain-containing protein | (RefSeq) ASAP3, DDEFL1; ArfGAP with SH3 domain, ankyrin repeat and PH domain 3	Endocytosis (ko04144);; Fc gamma R-mediated phagocytosis (ko04666)	[T]	Signal transduction mechanisms	Putative GTPase activating protein for Arf;; Ankyrin repeats (3 copies);; Ankyrin repeats (many copies);; PH domain;; Ankyrin repeats (many copies);; Ankyrin repeat;; Ankyrin repeat	Arf-GAP with SH3 domain, ANK repeat and PH domain-containing protein 1 GN=ASAP1 OS=Bos taurus (Bovine) PE=1 SV=1	T	Signal transduction mechanisms	arf-GAP with SH3 domain, ANK repeat and PH domain-containing protein 3 isoform a [Homo sapiens]
ARG2	ENSG00000081181	290	336	414	99	49	56	3.66033	6.24121	3.74577	0.727803	0.547726	0.595931	2.81e-06	-2.21395	down	[E]	Amino acid transport and metabolism	Biological Process: urea cycle (GO:0000050);; Biological Process: ureteric bud development (GO:0001657);; Molecular Function: arginase activity (GO:0004053);; Cellular Component: mitochondrial matrix (GO:0005759);; Biological Process: arginine metabolic process (GO:0006525);; Biological Process: nitric oxide biosynthetic process (GO:0006809);; Biological Process: striated muscle contraction (GO:0…	K01476|0|pps:100974594|K01476 arginase [EC:3.5.3.1] | (RefSeq) ARG2; arginase 2	Arginine biosynthesis (ko00220);; Arginine and proline metabolism (ko00330);; Biosynthesis of amino acids (ko01230);; Amoebiasis (ko05146)	[E]	Amino acid transport and metabolism	Arginase family	Arginase-2, mitochondrial (Precursor) GN=ARG2 OS=Bos taurus (Bovine) PE=2 SV=1	E	Amino acid transport and metabolism	arginase-2, mitochondrial precursor [Homo sapiens]
ASS1	ENSG00000130707	6292	8963	5116	1303	1159	1068	51.455	112.618	39.4181	13.648	14.8995	13.1842	2.43e-07	-2.47173	down	[E]	Amino acid transport and metabolism	Biological Process: urea cycle (GO:0000050);; Molecular Function: argininosuccinate synthase activity (GO:0004055);; Molecular Function: protein binding (GO:0005515);; Molecular Function: ATP binding (GO:0005524);; Cellular Component: cytosol (GO:0005829);; Biological Process: arginine biosynthetic process (GO:0006526);;	K01940|0|hsa:445|K01940 argininosuccinate synthase [EC:6.3.4.5] | (RefSeq) ASS1, ASS, CTLN1; argininosuccinate synthase 1	Arginine biosynthesis (ko00220);; Alanine, aspartate and glutamate metabolism (ko00250);; Biosynthesis of amino acids (ko01230)	[E]	Amino acid transport and metabolism	Arginosuccinate synthase;; Queuosine biosynthesis protein QueC	Argininosuccinate synthase GN=ASS1 OS=Bos taurus (Bovine) PE=2 SV=1	E	Amino acid transport and metabolism	PREDICTED: argininosuccinate synthase isoform X1 [Homo sapiens]
LDLRAP1	ENSG00000157978	5007	7430	9303	2560	2327	2131	22.2005	61.7941	45.0642	16.6067	17.8128	15.2223	0.000699702	-1.49346	down	--	--	Molecular Function: amyloid-beta binding (GO:0001540);; Molecular Function: phosphotyrosine residue binding (GO:0001784);; Molecular Function: phosphatidylinositol-4,5-bisphosphate binding (GO:0005546);; Cellular Component: early endosome (GO:0005769);; Cellular Component: cytosol (GO:0005829);; Cellular Component: neurofilament (GO:0005883);; Cellular Component: cytoplasmic side of plasma membra…	K12474|0|hsa:26119|K12474 low density lipoprotein receptor adapter protein 1 | (RefSeq) LDLRAP1, ARH, ARH1, ARH2, FHCB1, FHCB2; low density lipoprotein receptor adaptor protein 1	Endocytosis (ko04144)	[R]	General function prediction only	Phosphotyrosine interaction domain (PTB/PID);; Phosphotyrosine interaction domain (PTB/PID);; Phosphotyrosine-binding domain	ARH_HUMAN Low density lipoprotein receptor adapter protein 1 OS=Homo sapiens OX=9606 GN=LDLRAP1 PE=1 SV=3	T	Signal transduction mechanisms	low density lipoprotein receptor adapter protein 1 [Homo sapiens]
ARHGEF40	ENSG00000165801	8697	13660	13053	3393	2991	2650	18.8954	48.4824	29.7911	9.60944	10.8375	10.0763	2.61e-05	-1.87273	down	--	--	Molecular Function: Rho guanyl-nucleotide exchange factor activity (GO:0005089);; Molecular Function: phospholipid binding (GO:0005543);; Cellular Component: cytoplasm (GO:0005737);; Biological Process: regulation of Rho protein signal transduction (GO:0035023);;	--	--	[T]	Signal transduction mechanisms	RhoGEF domain	ARH40_HUMAN Rho guanine nucleotide exchange factor 40 OS=Homo sapiens OX=9606 GN=ARHGEF40 PE=1 SV=3	T	Signal transduction mechanisms	rho guanine nucleotide exchange factor 40 isoform 1 [Homo sapiens]
ARIH2OS	ENSG00000221883	82	121	121	36	34	43	0.953931	2.39852	1.41638	0.405736	0.475073	0.677487	0.0294384	-1.38766	down	--	--	Cellular Component: integral component of membrane (GO:0016021);;	--	--	--	--	--	ARI2O_HUMAN Uncharacterized protein ARIH2OS OS=Homo sapiens OX=9606 GN=ARIH2OS PE=2 SV=1	S	Function unknown	uncharacterized protein ARIH2OS [Homo sapiens]
TEX264	ENSG00000164081	2203	4450	3518	1651	1471	1308	23.0728	77.2578	34.3797	22.4042	21.8562	19.5644	0.0409866	-1.14361	down	--	--	Cellular Component: extracellular region (GO:0005576);;	K10876|RAD54L2| RAD54-like protein 2	ko03400; Brite Hierarchies; Protein families: genetic information processing; DNA repair and recombination proteins	--	--	GyrI-like small molecule binding domain	ARIP4_HUMAN Helicase ARIP4 OS=Homo sapiens OX=9606 GN=RAD54L2 PE=1 SV=4	S	Function unknown	testis-expressed sequence 264 protein isoform 1 precursor [Homo sapiens]
AKR7A2	ENSG00000053371	3211	8629	5134	2495	1915	1891	29.5206	118.869	44.1292	30.4092	26.109	27.1683	0.0218473	-1.43534	down	[C]	Energy production and conversion	Molecular Function: alditol:NADP+ 1-oxidoreductase activity (GO:0004032);; Cellular Component: mitochondrion (GO:0005739);; Cellular Component: Golgi apparatus (GO:0005794);; Biological Process: carbohydrate metabolic process (GO:0005975);; Biological Process: cellular aldehyde metabolic process (GO:0006081);; Molecular Function: electron carrier activity (GO:0009055);; Molecular Function: phenan…	K15303|0|hsa:8574|K15303 aflatoxin B1 aldehyde reductase | (RefSeq) AKR7A2, AFAR, AFAR1, AFB1-AR1, AKR7; aldo-keto reductase family 7 member A2	Metabolism of xenobiotics by cytochrome P450 (ko00980)	--	--	Aldo/keto reductase family	ARK72_HUMAN Aflatoxin B1 aldehyde reductase member 2 OS=Homo sapiens OX=9606 GN=AKR7A2 PE=1 SV=3	C	Energy production and conversion	Chain A, Structure Of The Aflatoxin Aldehyde Reductase In Complex With Nadph
ARL14EP	ENSG00000152219	2070	642	1949	2879	2339	2340	18.4576	8.10863	17.5948	34.7186	27.7496	28.5327	0.00751121	1.02556	up	--	--	Molecular Function: protein binding (GO:0005515);; Cellular Component: cytoplasm (GO:0005737);;	--	--	[S]	Function unknown	ARF7 effector protein C-terminus	ARL14 effector protein GN=ARL14EP OS=Bos taurus (Bovine) PE=2 SV=1	S	Function unknown	ARL14 effector protein [Homo sapiens]
ARMC7	ENSG00000125449	929	1109	928	570	379	388	5.82652	9.91494	5.24841	4.16442	3.28968	3.25863	0.0281758	-1.04748	down	--	--	--	--	--	[S]	Function unknown	Armadillo/beta-catenin-like repeat	ARMC7_HUMAN Armadillo repeat-containing protein 7 OS=Homo sapiens OX=9606 GN=ARMC7 PE=1 SV=1	S	Function unknown	armadillo repeat-containing protein 7 isoform 1 [Homo sapiens]
ARPIN	ENSG00000242498	1434	865	1669	391	318	302	3.11677	3.17578	3.06076	1.016	0.78258	0.751556	1.11e-09	-1.72465	down	--	--	Biological Process: intracellular protein transport (GO:0006886);; Molecular Function: protein transporter activity (GO:0008565);; Biological Process: vesicle-mediated transport (GO:0016192);; Cellular Component: AP-3 adaptor complex (GO:0030123);;	--	--	--	--	Uncharacterised protein family UPF0552	Arpin GN=ARPIN OS=Bos taurus (Bovine) PE=2 SV=1	S	Function unknown	arpin isoform 1 [Homo sapiens]
AHR	ENSG00000106546	1853	1005	1994	4120	3561	3872	18.3672	12.6797	16.943	47.9505	43.6111	50.8914	1.55e-08	1.51848	up	--	--	Biological Process: negative regulation of transcription from RNA polymerase II promoter (GO:0000122);; Biological Process: blood vessel development (GO:0001568);; Molecular Function: transcription factor activity, RNA polymerase II distal enhancer sequence-specific binding (GO:0003705);; Molecular Function: RNA polymerase II transcription factor activity, ligand-activated sequence-specific DNA b…	K09093|AHR| aryl hydrocarbon receptor	ko03000; Brite Hierarchies; Protein families: genetic information processing; Transcription factors	[K]	Transcription	PAS fold;; PAS fold;; PAS domain;; PAS domain;; Helix-loop-helix DNA-binding domain	Aryl hydrocarbon receptor (Precursor) GN=AHR OS=Delphinapterus leucas (Beluga whale) PE=2 SV=1	K	Transcription	aryl hydrocarbon receptor precursor [Homo sapiens]
ARNT2	ENSG00000172379	400	502	692	214	148	140	1.37107	1.80346	2.03822	0.885577	0.443935	1.194	0.000770305	-1.51614	down	[T]	Signal transduction mechanisms	Biological Process: response to hypoxia (GO:0001666);; Biological Process: in utero embryonic development (GO:0001701);; Molecular Function: DNA binding (GO:0003677);; Molecular Function: transcription factor activity, sequence-specific DNA binding (GO:0003700);; Molecular Function: signal transducer activity (GO:0004871);; Cellular Component: nucleus (GO:0005634);; Cellular Component: transcript…	K15589|0|ptr:453583|K15589 aryl hydrocarbon receptor nuclear translocator 2 | (RefSeq) ARNT2; aryl hydrocarbon receptor nuclear translocator 2	Pathways in cancer (ko05200);; Transcriptional misregulation in cancer (ko05202);; Renal cell carcinoma (ko05211)	[K]	Transcription	PAS domain;; PAS fold;; PAS fold;; Helix-loop-helix DNA-binding domain;; PAS domain	Aryl hydrocarbon receptor nuclear translocator GN=ARNT OS=Bos taurus (Bovine) PE=2 SV=1	K	Transcription	aryl hydrocarbon receptor nuclear translocator 2 [Homo sapiens]
ARNTL2	ENSG00000029153	1972	808	2290	6874	5663	6115	6.08849	3.45035	7.28748	26.4557	27.7204	30.4237	1.92e-12	2.18856	up	--	--	Molecular Function: transcription factor activity, RNA polymerase II core promoter proximal region sequence-specific binding (GO:0000982);; Molecular Function: DNA binding (GO:0003677);; Molecular Function: signal transducer activity (GO:0004871);; Cellular Component: nucleus (GO:0005634);; Cellular Component: transcription factor complex (GO:0005667);; Cellular Component: cytoplasm (GO:0005737);…	K09099|ARNTL2,BMAL2| aryl hydrocarbon receptor nuclear translocator-like protein 2	ko03000; Brite Hierarchies; Protein families: genetic information processing; Transcription factors	[K]	Transcription	PAS domain;; PAS fold;; PAS fold;; Helix-loop-helix DNA-binding domain;; PAS domain;; PAS fold	Aryl hydrocarbon receptor nuclear translocator-like protein 1 GN=ARNTL OS=Pongo abelii (Sumatran orangutan) PE=2 SV=1	K	Transcription	aryl hydrocarbon receptor nuclear translocator-like protein 2 isoform 1 [Homo sapiens]
PER3	ENSG00000049246	808	272	737	182	134	181	2.71381	1.31933	2.15585	0.540534	0.412818	0.818124	9.33e-05	-1.5477	down	--	--	Biological Process: negative regulation of transcription from RNA polymerase II promoter (GO:0000122);; Molecular Function: signal transducer activity (GO:0004871);; Cellular Component: nucleus (GO:0005634);; Cellular Component: cytoplasm (GO:0005737);; Biological Process: circadian rhythm (GO:0007623);;	K02633|0|hsa:8863|K02633 period circadian protein | (RefSeq) PER3, FASPS3, GIG13; period circadian clock 3	Circadian rhythm (ko04710);; Circadian entrainment (ko04713);; Herpes simplex infection (ko05168)	[T]	Signal transduction mechanisms	Period protein 2/3C-terminal region;; PAS domain;; PAS fold;; PAS fold	Aryl hydrocarbon receptor nuclear translocator-like protein 1 GN=ARNTL OS=Pongo abelii (Sumatran orangutan) PE=2 SV=1	T	Signal transduction mechanisms	period circadian protein homolog 3 isoform 1 [Homo sapiens]
AADACL2	ENSG00000197953	0	0	0	22	11	13	0	0	0	0.0572573	0.0541729	0.0578682	0.000554141	6.56285	up	[I]	Lipid transport and metabolism	Molecular Function: carboxylic ester hydrolase activity (GO:0004091);; Cellular Component: extracellular region (GO:0005576);; Biological Process: metabolic process (GO:0008152);; Cellular Component: integral component of membrane (GO:0016021);;	K14350|AADACL2| arylacetamide deacetylase-like 2	ko99980; Not Included in Pathway or Brite; Unclassified: metabolism; Enzymes with EC numbers	[V]	Defense mechanisms	alpha/beta hydrolase fold;; Carboxylesterase family;; Protein of unknown function (DUF2424)	Arylacetamide deacetylase GN=AADAC OS=Bos taurus (Bovine) PE=2 SV=1	V	Defense mechanisms	arylacetamide deacetylase-like 2 precursor [Homo sapiens]
AADAC	ENSG00000114771	0	0	4	61	45	75	0	0	0.0954618	0.726556	0.33889	0.573022	1.55e-07	5.80922	up	[I]	Lipid transport and metabolism	Molecular Function: carboxylic ester hydrolase activity (GO:0004091);; Molecular Function: triglyceride lipase activity (GO:0004806);; Cellular Component: endoplasmic reticulum membrane (GO:0005789);; Biological Process: positive regulation of triglyceride catabolic process (GO:0010898);; Cellular Component: integral component of membrane (GO:0016021);; Molecular Function: serine hydrolase activi…	K13616|AADAC| arylacetamide deacetylase	ko01002; Brite Hierarchies; Protein families: metabolism; Peptidases and inhibitors	[V]	Defense mechanisms	alpha/beta hydrolase fold;; Carboxylesterase family	Arylacetamide deacetylase OS=Oryctolagus cuniculus (Rabbit) PE=1 SV=1	V	Defense mechanisms	arylacetamide deacetylase [Homo sapiens]
ARSA	ENSG00000100299	3958	5847	5551	1734	1289	1173	25.0885	54.1924	29.1864	12.3622	11.8788	10.7092	6.36e-05	-1.77694	down	[P]	Inorganic ion transport and metabolism	Molecular Function: arylsulfatase activity (GO:0004065);; Molecular Function: cerebroside-sulfatase activity (GO:0004098);; Molecular Function: calcium ion binding (GO:0005509);; Molecular Function: ATP binding (GO:0005524);; Cellular Component: nucleolus (GO:0005730);; Cellular Component: lysosome (GO:0005764);; Cellular Component: endoplasmic reticulum lumen (GO:0005788);; Cellular Component: p…	K01134|0|hsa:410|K01134 arylsulfatase A [EC:3.1.6.8] | (RefSeq) ARSA, MLD; arylsulfatase A	Sphingolipid metabolism (ko00600);; Lysosome (ko04142)	[R]	General function prediction only	Sulfatase;; C-terminal region of aryl-sulfatase;; Type I phosphodiesterase / nucleotide pyrophosphatase	Arylsulfatase A (Precursor) GN=ARSA OS=Bos taurus (Bovine) PE=2 SV=1	R	General function prediction only	arylsulfatase A isoform a precursor [Homo sapiens]
ARSE	ENSG00000157399	77	86	73	12	25	18	0.806413	0.496738	0.67067	0.0718268	0.280104	0.18432	0.00568616	-1.94939	down	[P]	Inorganic ion transport and metabolism	Biological Process: skeletal system development (GO:0001501);; Molecular Function: arylsulfatase activity (GO:0004065);; Cellular Component: endoplasmic reticulum lumen (GO:0005788);; Cellular Component: Golgi stack (GO:0005795);; Biological Process: glycosphingolipid metabolic process (GO:0006687);; Biological Process: post-translational protein modification (GO:0043687);; Biological Process: sm…	K18222|ARSE| arylsulfatase E	ko04147; Brite Hierarchies; Protein families: signaling and cellular processes; Exosome	[R]	General function prediction only	Sulfatase;; C-terminal region of aryl-sulfatase;; Type I phosphodiesterase / nucleotide pyrophosphatase	Arylsulfatase E (Precursor) GN=ARSE OS=Macaca fascicularis (Crab-eating macaque) PE=2 SV=1	R	General function prediction only	arylsulfatase E isoform 1 [Homo sapiens]
ASNS	ENSG00000070669	491	119	181	33	38	27	82.6301	78.9463	64.9136	19.5326	18.7857	21.6495	1.24e-06	-2.68797	down	[E]	Amino acid transport and metabolism	Biological Process: liver development (GO:0001889);; Molecular Function: asparagine synthase (glutamine-hydrolyzing) activity (GO:0004066);; Molecular Function: ATP binding (GO:0005524);; Cellular Component: cytosol (GO:0005829);; Biological Process: glutamine metabolic process (GO:0006541);; Biological Process: activation of signaling protein activity involved in unfolded protein response (GO:00…	K01953|0|pps:100992820|K01953 asparagine synthase (glutamine-hydrolysing) [EC:6.3.5.4] | (RefSeq) ASNS; asparagine synthetase (glutamine-hydrolyzing)	Alanine, aspartate and glutamate metabolism (ko00250)	[E]	Amino acid transport and metabolism	Asparagine synthase;; Glutamine amidotransferase domain;; Glutamine amidotransferase domain;; Glutamine amidotransferases class-II;; Aluminium induced protein	Asparagine synthetase [glutamine-hydrolyzing] GN=ASNS OS=Pongo abelii (Sumatran orangutan) PE=2 SV=3	E	Amino acid transport and metabolism	asparagine synthetase [glutamine-hydrolyzing] isoform a [Homo sapiens]
ASPA	ENSG00000108381	6	4	77	2	0	1	0.0128912	0.0129639	0.115645	0	0	0	0.013184	-4.4821	down	[E]	Amino acid transport and metabolism	Molecular Function: aminoacylase activity (GO:0004046);; Cellular Component: nucleus (GO:0005634);; Cellular Component: cytoplasm (GO:0005737);; Biological Process: aspartate catabolic process (GO:0006533);; Molecular Function: hydrolase activity, acting on ester bonds (GO:0016788);; Molecular Function: aspartoacylase activity (GO:0019807);; Biological Process: central nervous system myelination …	K01437|0|ptr:454430|K01437 aspartoacylase [EC:3.5.1.15] | (RefSeq) ASPA; aspartoacylase	Alanine, aspartate and glutamate metabolism (ko00250);; Histidine metabolism (ko00340)	--	--	Succinylglutamate desuccinylase / Aspartoacylase family	Aspartoacylase GN=ASPA OS=Pongo abelii (Sumatran orangutan) PE=2 SV=1	R	General function prediction only	Chain A, Human Brain Aspartoacylase Mutant E285a Complex With Intermediate Analog (n-phosphonomethyl-l-aspartate)
DNPEP	ENSG00000123992	2539	4337	3657	1836	1627	1252	18.3129	57.0209	24.101	15.1854	15.8078	16.0989	0.0385197	-1.08789	down	[E]	Amino acid transport and metabolism	Molecular Function: aminopeptidase activity (GO:0004177);; Cellular Component: cytoplasm (GO:0005737);; Biological Process: proteolysis (GO:0006508);; Biological Process: peptide metabolic process (GO:0006518);; Molecular Function: metallopeptidase activity (GO:0008237);; Molecular Function: zinc ion binding (GO:0008270);;	K01267|DNPEP| aspartyl aminopeptidase	ko04131; Brite Hierarchies; Protein families: genetic information processing; Membrane trafficking	[E]	Amino acid transport and metabolism	Aminopeptidase I zinc metalloprotease (M18);; M42 glutamyl aminopeptidase	Aspartyl aminopeptidase GN=DNPEP OS=Pongo abelii (Sumatran orangutan) PE=2 SV=1	E	Amino acid transport and metabolism	aspartyl aminopeptidase, isoform CRA_c [Homo sapiens]
ASPH	ENSG00000198363	25886	7692	21656	46419	39814	40681	87.1104	40.9696	68.3627	212.448	213.055	223.784	1.58e-05	1.5323	up	[O]	Posttranslational modification, protein turnover, chaperones	Molecular Function: peptide-aspartate beta-dioxygenase activity (GO:0004597);; Molecular Function: calcium ion binding (GO:0005509);; Biological Process: detection of calcium ion (GO:0005513);; Cellular Component: plasma membrane (GO:0005886);; Biological Process: pattern specification process (GO:0007389);; Biological Process: negative regulation of cell proliferation (GO:0008285);; Molecular Fu…	K07605|KRT2| type II keratin, basic	ko04147; Brite Hierarchies; Protein families: signaling and cellular processes; Exosome	[O]	Posttranslational modification, protein turnover, chaperones	Aspartyl beta-hydroxylase N-terminal region;; Aspartyl/Asparaginyl beta-hydroxylase;; TPR repeat;; Tetratricopeptide repeat;; Tetratricopeptide repeat;; Tetratricopeptide repeat;; Tetratricopeptide repeat;; Tetratricopeptide repeat	Aspartyl/asparaginyl beta-hydroxylase GN=ASPH OS=Bos taurus (Bovine) PE=1 SV=1	O	Posttranslational modification, protein turnover, chaperones	aspartyl/asparaginyl beta-hydroxylase isoform a [Homo sapiens]
ASXL3	ENSG00000141431	100	14	86	1	1	2	0.147973	0.06607	0.184185	0.00243583	0.00965402	0.00995529	5.84e-06	-5.23853	down	--	--	Molecular Function: DNA binding (GO:0003677);; Cellular Component: nucleus (GO:0005634);; Biological Process: regulation of transcription, DNA-templated (GO:0006355);; Molecular Function: metal ion binding (GO:0046872);;	K11471|ASXL| additional sex combs-like protein	ko03036; Brite Hierarchies; Protein families: genetic information processing; Chromosome and associated proteins	--	--	Asx homology domain;; PHD domain of transcriptional enhancer, Asx;; HB1, ASXL, restriction endonuclease HTH domain	ASXL3_HUMAN Putative Polycomb group protein ASXL3 OS=Homo sapiens OX=9606 GN=ASXL3 PE=2 SV=3	K	Transcription	putative Polycomb group protein ASXL3 [Homo sapiens]
ARID5A	ENSG00000196843	322	805	593	218	291	176	1.90865	7.29042	3.03833	1.45925	2.40458	1.44922	0.0481223	-1.29012	down	--	--	Biological Process: chondrocyte differentiation (GO:0002062);; Molecular Function: DNA binding (GO:0003677);; Molecular Function: chromatin binding (GO:0003682);; Cellular Component: transcription factor complex (GO:0005667);; Cellular Component: nucleolus (GO:0005730);; Molecular Function: transcription factor binding (GO:0008134);; Biological Process: positive regulation of histone acetylation …	--	--	[K]	Transcription	ARID/BRIGHT DNA binding domain	AT-rich interactive domain-containing protein 5A GN=ARID5A OS=Bos taurus (Bovine) PE=2 SV=1	K	Transcription	modulator recognition factor I, partial [Homo sapiens]
ARID5B	ENSG00000150347	21435	7678	25936	4378	3877	4230	36.2352	20.3829	41.4658	8.61364	9.39772	9.80771	4.21e-07	-1.807	down	--	--	Biological Process: kidney development (GO:0001822);; Biological Process: liver development (GO:0001889);; Molecular Function: transcription coactivator activity (GO:0003713);; Molecular Function: protein binding (GO:0005515);; Cellular Component: nucleus (GO:0005634);; Biological Process: male gonad development (GO:0008584);; Biological Process: female gonad development (GO:0008585);; Biological…	--	--	[K]	Transcription	ARID/BRIGHT DNA binding domain	AT-rich interactive domain-containing protein 5B GN=ARID5B OS=Bos taurus (Bovine) PE=3 SV=1	K	Transcription	AT-rich interactive domain-containing protein 5B isoform 1 [Homo sapiens]
ATXN7L3	ENSG00000087152	5313	7377	6841	2697	2266	2034	17.8699	48.5817	23.5403	11.6681	11.5777	10.1051	0.00195258	-1.37733	down	--	--	Cellular Component: SAGA complex (GO:0000124);; Molecular Function: protein binding (GO:0005515);; Biological Process: histone deubiquitination (GO:0016578);; Molecular Function: ligand-dependent nuclear receptor transcription coactivator activity (GO:0030374);; Biological Process: positive regulation of transcription, DNA-templated (GO:0045893);; Molecular Function: metal ion binding (GO:0046872…	K11363|SGF11| SAGA-associated factor 11	ko03036; Brite Hierarchies; Protein families: genetic information processing; Chromosome and associated proteins	--	--	Sgf11 (transcriptional regulation protein);; SCA7, zinc-binding domain	AT7L3_HUMAN Ataxin-7-like protein 3 OS=Homo sapiens OX=9606 GN=ATXN7L3 PE=1 SV=1	S	Function unknown	PREDICTED: ataxin-7-like protein 3 isoform X5 [Chlorocebus sabaeus]
ATXN7	ENSG00000163635	282	34	159	303	321	342	10.9687	8.53145	7.16332	12.173	18.8283	13.982	0.0223725	1.43305	up	--	--	Biological Process: microtubule cytoskeleton organization (GO:0000226);; Molecular Function: chromatin binding (GO:0003682);; Molecular Function: protein binding (GO:0005515);; Cellular Component: nucleolus (GO:0005730);; Cellular Component: cytoplasm (GO:0005737);; Biological Process: nucleus organization (GO:0006997);; Biological Process: visual perception (GO:0007601);; Biological Process: cel…	K11318|ATXN7,SCA7| ataxin-7	ko03036; Brite Hierarchies; Protein families: genetic information processing; Chromosome and associated proteins	[B]	Chromatin structure and dynamics	SCA7, zinc-binding domain	Ataxin-7-like protein 1 GN=ATXN7L1 OS=Bos taurus (Bovine) PE=2 SV=2	B	Chromatin structure and dynamics	ataxin-7 isoform b [Homo sapiens]
ATP5ME	ENSG00000169020	341	233	258	141	85	94	79.485	144.859	64.9593	68.6924	54.9271	66.9509	0.00621541	-1.19211	down	--	--	Cellular Component: mitochondrial proton-transporting ATP synthase complex, coupling factor F(o) (GO:0000276);; Biological Process: obsolete ATP catabolic process (GO:0006200);; Molecular Function: hydrogen ion transmembrane transporter activity (GO:0015078);; Molecular Function: ATPase activity (GO:0016887);; Biological Process: respiratory electron transport chain (GO:0022904);; Biological Proc…	K02129|1.53887e-28|ptr:461042|K02129 F-type H+-transporting ATPase subunit e | (RefSeq) ATP5I; ATP synthase, H+ transporting, mitochondrial Fo complex subunit E	Oxidative phosphorylation (ko00190)	[C]	Energy production and conversion	ATP synthase E chain	ATP synthase subunit e, mitochondrial GN=ATP5I OS=Pongo abelii (Sumatran orangutan) PE=3 SV=3	C	Energy production and conversion	ATP synthase subunit e, mitochondrial [Homo sapiens]
ABCA4	ENSG00000198691	42	28	63	91	105	68	0.0638584	0.657825	0.0538359	0.171847	0.180517	0.176514	0.0248494	1.24498	up	[V]	Defense mechanisms	Biological Process: retinoid metabolic process (GO:0001523);; Molecular Function: phospholipid-translocating ATPase activity (GO:0004012);; Molecular Function: ATP binding (GO:0005524);; Cellular Component: integral component of plasma membrane (GO:0005887);; Biological Process: obsolete ATP catabolic process (GO:0006200);; Biological Process: phospholipid transfer to membrane (GO:0006649);; Biol…	K05644|0|hsa:24|K05644 ATP-binding cassette, subfamily A (ABC1), member 4 | (RefSeq) ABCA4, ABC10, ABCR, ARMD2, CORD3, FFM, RMP, RP19, STGD, STGD1; ATP binding cassette subfamily A member 4	ABC transporters (ko02010)	[IR]	Lipid transport and metabolism;; General function prediction only	ABC-2 family transporter protein;; ABC transporter;; AAA domain	ATP-binding cassette sub-family B member 8, mitochondrial (Precursor) GN=ABCB8 OS=Pongo abelii (Sumatran orangutan) PE=2 SV=1	Q	Secondary metabolites biosynthesis, transport and catabolism	retinal-specific ATP-binding cassette transporter [Homo sapiens]
ABCC9	ENSG00000069431	125	88	246	11	26	34	0.186951	0.201194	0.497493	0.0517712	0.0405867	0.0502614	0.000291829	-2.37621	down	[V]	Defense mechanisms	Molecular Function: potassium channel activity (GO:0005267);; Molecular Function: ATP binding (GO:0005524);; Biological Process: obsolete ATP catabolic process (GO:0006200);; Biological Process: chemical synaptic transmission (GO:0007268);; Cellular Component: voltage-gated potassium channel complex (GO:0008076);; Molecular Function: sulfonylurea receptor activity (GO:0008281);; Cellular Componen…	K05033|0|ptr:465338|K05033 ATP-binding cassette subfamily C (CFTR/MRP) member 9 | (RefSeq) ABCC9; ATP binding cassette subfamily C member 9	ABC transporters (ko02010)	[Q]	Secondary metabolites biosynthesis, transport and catabolism	ABC transporter transmembrane region;; ABC transporter;; AAA domain;; AAA domain	ATP-binding cassette sub-family C member 9 GN=ABCC9 OS=Oryctolagus cuniculus (Rabbit) PE=2 SV=1	Q	Secondary metabolites biosynthesis, transport and catabolism	ATP-binding cassette sub-family C member 9 isoform SUR2B [Homo sapiens]
ABCA2	ENSG00000107331	10555	15856	14621	5717	4837	4221	14.6239	35.7689	20.5431	11.4861	11.565	12.415	0.00280049	-1.37854	down	[V]	Defense mechanisms	Molecular Function: ATP binding (GO:0005524);; Cellular Component: lysosomal membrane (GO:0005765);; Cellular Component: microtubule organizing center (GO:0005815);; Biological Process: obsolete ATP catabolic process (GO:0006200);; Biological Process: regulation of transcription from RNA polymerase II promoter (GO:0006357);; Biological Process: lipid metabolic process (GO:0006629);; Cellular Comp…	K05642|0|hsa:20|K05642 ATP-binding cassette, subfamily A (ABC1), member 2 | (RefSeq) ABCA2, ABC2; ATP binding cassette subfamily A member 2	ABC transporters (ko02010);; Lysosome (ko04142)	[IR]	Lipid transport and metabolism;; General function prediction only	ABC transporter;; ABC-2 family transporter protein;; AAA domain	ATP-binding cassette sub-family G member 2 GN=ABCG2 OS=Bos taurus (Bovine) PE=3 SV=2	Q	Secondary metabolites biosynthesis, transport and catabolism	ATP-binding cassette sub-family A member 2 isoform a [Homo sapiens]
ABCA7	ENSG00000064687	2029	3909	4990	417	394	361	4.62496	11.9248	9.31448	1.59595	1.1619	1.46773	2.89e-11	-3.09607	down	[V]	Defense mechanisms	Cellular Component: Golgi membrane (GO:0000139);; Molecular Function: ATP binding (GO:0005524);; Molecular Function: phospholipid transporter activity (GO:0005548);; Biological Process: obsolete ATP catabolic process (GO:0006200);; Biological Process: phagocytosis (GO:0006909);; Cellular Component: endosome membrane (GO:0010008);; Cellular Component: integral component of membrane (GO:0016021);; …	K05645|0|hsa:10347|K05645 ATP-binding cassette, subfamily A (ABC1), member 7 | (RefSeq) ABCA7, ABCA-SSN, ABCX, AD9; ATP binding cassette subfamily A member 7	ABC transporters (ko02010)	[IR]	Lipid transport and metabolism;; General function prediction only	ABC-2 family transporter protein;; ABC transporter;; AAA domain;; Protein of unknown function (DUF1602)	ATP-binding cassette sub-family G member 2 GN=ABCG2 OS=Bos taurus (Bovine) PE=3 SV=2	Q	Secondary metabolites biosynthesis, transport and catabolism	ATP-binding cassette sub-family A member 7 [Homo sapiens]
ABCA1	ENSG00000165029	106700	13024	67668	18759	16383	16446	106.458	18.524	62.4765	23.6016	23.0439	24.3433	0.0113199	-1.45485	down	[V]	Defense mechanisms	Biological Process: peptide secretion (GO:0002790);; Molecular Function: ATP binding (GO:0005524);; Molecular Function: phospholipid binding (GO:0005543);; Molecular Function: phospholipid transporter activity (GO:0005548);; Cellular Component: Golgi apparatus (GO:0005794);; Cellular Component: integral component of plasma membrane (GO:0005887);; Biological Process: obsolete ATP catabolic process…	K05641|0|hsa:19|K05641 ATP-binding cassette, subfamily A (ABC1), member 1 | (RefSeq) ABCA1, ABC-1, ABC1, CERP, HDLDT1, TGD; ATP binding cassette subfamily A member 1	ABC transporters (ko02010);; Fat digestion and absorption (ko04975)	[IR]	Lipid transport and metabolism;; General function prediction only	ABC-2 family transporter protein;; ABC transporter;; AAA domain	ATP-binding cassette sub-family G member 2 GN=ABCG2 OS=Bos taurus (Bovine) PE=3 SV=2	Q	Secondary metabolites biosynthesis, transport and catabolism	ATP-binding cassette sub-family A member 1 [Homo sapiens]
ABCG1	ENSG00000160179	176	48	252	7	8	16	0.64727	0.346801	0.90128	0.0321331	0.131044	0.260249	2.35e-07	-3.54949	down	[V]	Defense mechanisms	Cellular Component: Golgi membrane (GO:0000139);; Molecular Function: ATP binding (GO:0005524);; Molecular Function: phospholipid binding (GO:0005543);; Molecular Function: phospholipid transporter activity (GO:0005548);; Cellular Component: mitochondrion (GO:0005739);; Cellular Component: endoplasmic reticulum membrane (GO:0005789);; Cellular Component: integral component of plasma membrane (GO:…	K05679|0|ptr:458577|K05679 ATP-binding cassette, subfamily G (WHITE), member 1 | (RefSeq) ABCG1; ATP binding cassette subfamily G member 1	ABC transporters (ko02010)	[Q]	Secondary metabolites biosynthesis, transport and catabolism	ABC-2 type transporter;; ABC transporter;; AAA domain	ATP-binding cassette sub-family G member 2 GN=ABCG2 OS=Macaca mulatta (Rhesus macaque) PE=2 SV=1	Q	Secondary metabolites biosynthesis, transport and catabolism	ATP-binding cassette transporter G1 [Homo sapiens]
ABCA13	ENSG00000179869	4	6	0	22	37	36	0.0141034	0	0	0.0349864	0.0525772	0.0376782	0.00560236	3.3228	up	[V]	Defense mechanisms	Molecular Function: ATP binding (GO:0005524);; Biological Process: obsolete ATP catabolic process (GO:0006200);; Biological Process: transport (GO:0006810);; Cellular Component: integral component of membrane (GO:0016021);; Molecular Function: ATPase activity (GO:0016887);;	K05647|0|hsa:154664|K05647 ATP binding cassette, subfamily A (ABC1), member 13 | (RefSeq) ABCA13; ATP binding cassette subfamily A member 13	ABC transporters (ko02010)	[IR]	Lipid transport and metabolism;; General function prediction only	ABC transporter;; ABC-2 family transporter protein	ATP-binding cassette sub-family G member 2 GN=ABCG2 OS=Macaca mulatta (Rhesus macaque) PE=2 SV=1	Q	Secondary metabolites biosynthesis, transport and catabolism	RecName: Full=ATP-binding cassette sub-family A member 13 [Homo sapiens]
ABCA10	ENSG00000154263	503	31	159	599	519	501	1.2114	0.0878868	0.379652	1.99386	1.77675	1.36605	0.0295123	1.65521	up	[V]	Defense mechanisms	Molecular Function: ATP binding (GO:0005524);; Biological Process: transport (GO:0006810);; Cellular Component: integral component of membrane (GO:0016021);; Molecular Function: ATPase activity (GO:0016887);;	K05652|0|hsa:10349|K05652 ATP-binding cassette, subfamily A (ABC1), member 10 | (RefSeq) ABCA10, EST698739; ATP binding cassette subfamily A member 10	ABC transporters (ko02010)	[IR]	Lipid transport and metabolism;; General function prediction only	ABC transporter;; ABC-2 family transporter protein;; AAA domain;; Protein of unknown function, DUF258;; AAA domain;; P-loop containing region of AAA domain	ATP-binding cassette sub-family G member 2 GN=ABCG2 OS=Macaca mulatta (Rhesus macaque) PE=2 SV=1	Q	Secondary metabolites biosynthesis, transport and catabolism	ATP-binding cassette sub-family A member 10 [Homo sapiens]
ABCA8	ENSG00000141338	13440	2743	8015	1729	1440	1453	28.3272	8.23931	14.5303	4.47663	4.2204	5.40458	2.49e-06	-2.02974	down	[V]	Defense mechanisms	Molecular Function: ATP binding (GO:0005524);; Cellular Component: mitochondrial inner membrane (GO:0005743);; Cellular Component: plasma membrane (GO:0005886);; Biological Process: obsolete ATP catabolic process (GO:0006200);; Cellular Component: integral component of membrane (GO:0016021);; Molecular Function: ATPase activity, coupled to transmembrane movement of substances (GO:0042626);; Biolo…	K05650|0|hsa:10351|K05650 ATP-binding cassette, subfamily A (ABC1), member 8 | (RefSeq) ABCA8; ATP binding cassette subfamily A member 8	ABC transporters (ko02010)	[IR]	Lipid transport and metabolism;; General function prediction only	ABC transporter;; ABC-2 family transporter protein;; AAA domain;; Protein of unknown function, DUF258;; P-loop containing region of AAA domain	ATP-binding cassette sub-family G member 2 GN=ABCG2 OS=Macaca mulatta (Rhesus macaque) PE=2 SV=1	Q	Secondary metabolites biosynthesis, transport and catabolism	ATP-binding cassette sub-family A member 8 isoform 1 [Homo sapiens]
ABCG4	ENSG00000172350	27	49	67	1	0	6	0.102749	0.591084	0.178411	0.0129115	0	0.0376889	0.000439508	-4.16454	down	[V]	Defense mechanisms	Molecular Function: ATP binding (GO:0005524);; Cellular Component: plasma membrane (GO:0005886);; Biological Process: obsolete ATP catabolic process (GO:0006200);; Cellular Component: integral component of membrane (GO:0016021);; Molecular Function: ATPase activity (GO:0016887);; Molecular Function: cholesterol transporter activity (GO:0017127);; Biological Process: cholesterol efflux (GO:0033344…	K05680|0|ptr:466802|K05680 ATP-binding cassette, subfamily G (WHITE), member 4 | (RefSeq) ABCG4; ATP binding cassette subfamily G member 4	ABC transporters (ko02010)	[Q]	Secondary metabolites biosynthesis, transport and catabolism	ABC-2 type transporter;; ABC transporter;; AAA domain;; Protein of unknown function (DUF1602)	ATP-binding cassette sub-family G member 2 GN=ABCG2 OS=Sus scrofa (Pig) PE=2 SV=1	Q	Secondary metabolites biosynthesis, transport and catabolism	ATP-binding cassette sub-family G member 4 [Homo sapiens]
RECQL	ENSG00000004700	3112	686	2355	5619	4533	4856	17.5015	6.1982	13.0487	40.4094	39.7274	45.1041	0.000115074	1.64528	up	[L]	Replication, recombination and repair	Biological Process: DNA strand renaturation (GO:0000733);; Molecular Function: DNA binding (GO:0003677);; Molecular Function: protein binding (GO:0005515);; Molecular Function: ATP binding (GO:0005524);; Cellular Component: nucleolus (GO:0005730);; Biological Process: DNA replication (GO:0006260);; Biological Process: DNA repair (GO:0006281);; Biological Process: DNA recombination (GO:0006310);; …	K10899|RECQL| ATP-dependent DNA helicase Q1	ko03400; Brite Hierarchies; Protein families: genetic information processing; DNA repair and recombination proteins	[R]	General function prediction only	Helicase conserved C-terminal domain;; DEAD/DEAH box helicase;; RQC domain;; Type III restriction enzyme, res subunit	ATP-dependent DNA helicase Q1 GN=RECQL OS=Pongo abelii (Sumatran orangutan) PE=2 SV=1	L	Replication, recombination and repair	ATP-dependent DNA helicase Q1 [Homo sapiens]
HNRNPUL1	ENSG00000105323	12119	10300	14930	5651	4932	4602	55.6508	69.4552	62.3553	34.5019	31.9887	32.2945	0.000524816	-1.10142	down	--	--	Biological Process: mRNA splicing, via spliceosome (GO:0000398);; Molecular Function: RNA binding (GO:0003723);; Cellular Component: nucleoplasm (GO:0005654);; Biological Process: regulation of transcription, DNA-templated (GO:0006355);; Biological Process: response to virus (GO:0009615);; Molecular Function: enzyme binding (GO:0019899);; Cellular Component: intracellular ribonucleoprotein comple…	K15047|0|mcf:102126742|K15047 heterogeneous nuclear ribonucleoprotein U-like protein 1 | (RefSeq) HNRNPUL1; heterogeneous nuclear ribonucleoprotein U like 1	Influenza A (ko05164)	[A]	RNA processing and modification	SPRY domain;; AAA domain;; SAP domain	ATP-dependent RNA helicase DDX1 GN=DDX1 OS=Macaca fascicularis (Crab-eating macaque) PE=2 SV=1	A	RNA processing and modification	PREDICTED: heterogeneous nuclear ribonucleoprotein U-like protein 1 isoform X2 [Papio anubis]
DDX10	ENSG00000178105	1624	545	1439	2630	2175	2313	6.66377	4.01943	6.95013	26.303	25.7682	29.9875	0.000169273	1.29879	up	[LKJ]	Replication, recombination and repair;; Transcription;; Translation, ribosomal structure and biogenesis	Molecular Function: RNA binding (GO:0003723);; Molecular Function: RNA helicase activity (GO:0003724);; Molecular Function: ATP binding (GO:0005524);; Molecular Function: ATP-dependent helicase activity (GO:0008026);;	K14776|DDX10,DBP4| ATP-dependent RNA helicase DDX10/DBP4	ko03009; Brite Hierarchies; Protein families: genetic information processing; Ribosome biogenesis	[A]	RNA processing and modification	DEAD/DEAH box helicase;; Domain of unknown function (DUF4217);; Helicase conserved C-terminal domain	ATP-dependent RNA helicase DDX55 GN=DDX55 OS=Bos taurus (Bovine) PE=2 SV=1	A	RNA processing and modification	probable ATP-dependent RNA helicase DDX10 [Homo sapiens]
KCNJ8	ENSG00000121361	89	80	166	5	1	9	0.586926	0.856218	1.09374	0.125994	0.156412	0.128129	2.85e-08	-4.23406	down	--	--	Biological Process: kidney development (GO:0001822);; Molecular Function: ATP binding (GO:0005524);; Cellular Component: mitochondrion (GO:0005739);; Cellular Component: endoplasmic reticulum (GO:0005783);; Biological Process: glucose metabolic process (GO:0006006);; Biological Process: energy reserve metabolic process (GO:0006112);; Biological Process: chemical synaptic transmission (GO:0007268)…	K05001|0|ptr:740604|K05001 potassium inwardly-rectifying channel subfamily J member 8 | (RefSeq) KCNJ8; potassium voltage-gated channel subfamily J member 8	cGMP-PKG signaling pathway (ko04022)	[P]	Inorganic ion transport and metabolism	Inward rectifier potassium channel	ATP-sensitive inward rectifier potassium channel 11 GN=KCNJ11 OS=Oryctolagus cuniculus (Rabbit) PE=2 SV=1	P	Inorganic ion transport and metabolism	ATP-sensitive inward rectifier potassium channel 8 [Homo sapiens]
ATAD2	ENSG00000156802	272	105	453	536	482	444	0.576787	0.359178	0.837896	1.27042	1.35833	1.56916	0.0158403	1.15109	up	[O]	Posttranslational modification, protein turnover, chaperones	Molecular Function: ATP binding (GO:0005524);; Cellular Component: nucleolus (GO:0005730);; Biological Process: obsolete ATP catabolic process (GO:0006200);; Biological Process: regulation of transcription, DNA-templated (GO:0006355);; Molecular Function: ATPase activity (GO:0016887);;	K00088|IMPDH,guaB| IMP dehydrogenase	ko04147; Brite Hierarchies; Protein families: signaling and cellular processes; Exosome	[O]	Posttranslational modification, protein turnover, chaperones	ATPase family associated with various cellular activities (AAA);; Bromodomain;; AAA ATPase domain;; IstB-like ATP binding protein	ATPase family AAA domain-containing protein 2 GN=ATAD2 OS=Pongo abelii (Sumatran orangutan) PE=2 SV=1	O	Posttranslational modification, protein turnover, chaperones	ATPase family AAA domain-containing protein 2 [Homo sapiens]
ATN1	ENSG00000111676	9383	9650	12696	5299	4433	4186	33.7674	61.3941	44.026	23.0797	24.4401	24.8922	0.00590765	-1.0196	down	--	--	Biological Process: negative regulation of transcription from RNA polymerase II promoter (GO:0000122);; Molecular Function: transcription corepressor activity (GO:0003714);; Biological Process: central nervous system development (GO:0007417);; Biological Process: toxin metabolic process (GO:0009404);; Cellular Component: nuclear matrix (GO:0016363);; Biological Process: cell migration (GO:0016477…	K05626|DRPLA| atrophin-1 (dentatorubral-pallidoluysian atrophy protein)	ko99995; Not Included in Pathway or Brite; Unclassified: signaling and cellular processes; Signaling proteins	[R]	General function prediction only	Atrophin-1 family	Atrophin-1 GN=ATN1 OS=Pan troglodytes (Chimpanzee) PE=2 SV=1	K	Transcription	atrophin-1 [Homo sapiens]
RERE	ENSG00000142599	15277	10192	18170	6184	5448	5442	77.9314	146.132	81.2077	55.6871	47.5599	39.266	5.9e-05	-1.11462	down	--	--	Cellular Component: histone deacetylase complex (GO:0000118);; Molecular Function: chromatin binding (GO:0003682);; Molecular Function: transcription factor activity, sequence-specific DNA binding (GO:0003700);; Cellular Component: nucleolus (GO:0005730);; Cellular Component: mitochondrion (GO:0005739);; Biological Process: chromatin remodeling (GO:0006338);; Biological Process: regulation of tra…	K05628|RERE| arginine-glutamic acid dipeptide repeats protein	ko04391; Environmental Information Processing; Signal transduction; Hippo signaling pathway - fly	[R]	General function prediction only	Atrophin-1 family;; BAH domain;; ELM2 domain;; GATA zinc finger	Atrophin-1 GN=ATN1 OS=Pan troglodytes (Chimpanzee) PE=2 SV=1	K	Transcription	PREDICTED: LOW QUALITY PROTEIN: arginine-glutamic acid dipeptide repeats protein [Pan paniscus]
AURKA	ENSG00000087586	269	197	329	1009	897	771	1.44116	1.81599	1.63573	6.92528	7.26466	6.91417	4.33e-11	1.9743	up	[RTKL]	General function prediction only;; Signal transduction mechanisms;; Transcription;; Replication, recombination and repair	Molecular Function: protein serine/threonine kinase activity (GO:0004674);; Molecular Function: protein serine/threonine/tyrosine kinase activity (GO:0004712);; Molecular Function: ATP binding (GO:0005524);; Cellular Component: nucleus (GO:0005634);; Cellular Component: cytosol (GO:0005829);; Cellular Component: spindle microtubule (GO:0005876);; Biological Process: spindle organization (GO:00070…	K11481|0|hsa:6790|K11481 aurora kinase A [EC:2.7.11.1] | (RefSeq) AURKA, AIK, ARK1, AURA, BTAK, PPP1R47, STK15, STK6, STK7; aurora kinase A	Oocyte meiosis (ko04114)	[D]	Cell cycle control, cell division, chromosome partitioning	Protein kinase domain;; Protein tyrosine kinase;; Kinase-like	Aurora kinase A OS=Bos taurus (Bovine) PE=2 SV=1	D	Cell cycle control, cell division, chromosome partitioning	aurora kinase A [Homo sapiens]
AURKB	ENSG00000178999	11	6	16	55	29	40	0.241946	0.219217	0.215365	0.8526	0.496272	0.917349	0.00460529	2.17147	up	[RTKL]	General function prediction only;; Signal transduction mechanisms;; Transcription;; Replication, recombination and repair	Biological Process: negative regulation of transcription from RNA polymerase II promoter (GO:0000122);; Cellular Component: condensed nuclear chromosome, centromeric region (GO:0000780);; Biological Process: negative regulation of B cell apoptotic process (GO:0002903);; Molecular Function: protein serine/threonine kinase activity (GO:0004674);; Molecular Function: protein serine/threonine/tyrosin…	K11479|0|pon:100448258|K11479 aurora kinase B [EC:2.7.11.1] | (RefSeq) AURKB; aurora kinase B	--	[D]	Cell cycle control, cell division, chromosome partitioning	Protein kinase domain;; Protein tyrosine kinase	Aurora kinase B GN=AURKB OS=Bos taurus (Bovine) PE=2 SV=1	T	Signal transduction mechanisms	AURKB protein, partial [Homo sapiens]
ATG101	ENSG00000123395	1952	3869	2895	1418	1219	1188	42.1634	123.23	59.5412	38.9889	37.6138	41.5638	0.04328	-1.13597	down	--	--	Biological Process: autophagosome assembly (GO:0000045);; Cellular Component: pre-autophagosomal structure (GO:0000407);; Molecular Function: protein complex binding (GO:0032403);; Molecular Function: identical protein binding (GO:0042802);;	K19730|2.08348e-161|umr:103675502|K19730 autophagy-related protein 101 | (RefSeq) ATG101; autophagy related 101	Longevity regulating pathway (ko04211)	[S]	Function unknown	Protein of unknown function (DUF1649)	Autophagy-related protein 101 GN=ATG101 OS=Bos taurus (Bovine) PE=2 SV=1	S	Function unknown	autophagy-related protein 101 [Homo sapiens]
AIDA	ENSG00000186063	4599	1160	4506	6588	5741	6069	19.4796	9.399	22.5756	38.0041	36.8931	40.4835	0.00570327	1.20102	up	--	--	Biological Process: dorsal/ventral pattern formation (GO:0009953);; Molecular Function: protein domain specific binding (GO:0019904);; Biological Process: regulation of protein homodimerization activity (GO:0043496);; Biological Process: negative regulation of JUN kinase activity (GO:0043508);; Biological Process: negative regulation of JNK cascade (GO:0046329);;	--	--	--	--	Cytoskeletal adhesion;; Aida N-terminus	Axin interactor, dorsalization-associated protein GN=AIDA OS=Pongo abelii (Sumatran orangutan) PE=2 SV=1	T	Signal transduction mechanisms	unnamed protein product [Homo sapiens]
BCAP29	ENSG00000075790	3278	933	2362	7468	6147	6889	23.5689	13.8291	16.2468	57.6724	61.9348	65.765	3.16e-08	1.97274	up	--	--	Cellular Component: endoplasmic reticulum membrane (GO:0005789);; Biological Process: intracellular protein transport (GO:0006886);; Biological Process: apoptotic process (GO:0006915);; Cellular Component: integral component of membrane (GO:0016021);; Biological Process: vesicle-mediated transport (GO:0016192);;	--	--	[V]	Defense mechanisms	B-cell receptor-associated protein 31-like	B-cell receptor-associated protein 29 GN=BCAP29 OS=Pongo abelii (Sumatran orangutan) PE=2 SV=1	U	Intracellular trafficking, secretion, and vesicular transport	B-cell receptor-associated protein 29 isoform a [Homo sapiens]
MS4A5	ENSG00000166930	1	0	4	16	26	12	0	0	0	0	0	0	0.00914587	3.77896	up	--	--	Cellular Component: integral component of membrane (GO:0016021);;	--	--	--	--	CD20-like family	B-lymphocyte antigen CD20 GN=MS4A1 OS=Canis familiaris (Dog) PE=2 SV=1	S	Function unknown	membrane-spanning 4-domains subfamily A member 5 [Homo sapiens]
MS4A14	ENSG00000166928	12	0	5	71	35	49	0.0195889	0	0	0.274873	0.369297	0.363185	0.000158535	3.55927	up	--	--	Cellular Component: integral component of membrane (GO:0016021);;	K22192|MS4A14| membrane-spanning 4-domains subfamily A member 14	ko02000; Brite Hierarchies; Protein families: signaling and cellular processes; Transporters	--	--	CD20-like family	B-lymphocyte antigen CD20 GN=MS4A1 OS=Canis familiaris (Dog) PE=2 SV=1	S	Function unknown	membrane-spanning 4-domains subfamily A member 14 isoform 4 [Homo sapiens]
MS4A1	ENSG00000156738	14	1	10	52	55	34	0.0336766	0	0.0202164	0.0754659	1.10691	0.142113	0.000803996	2.85669	up	--	--	Cellular Component: nucleolus (GO:0005730);; Cellular Component: integral component of plasma membrane (GO:0005887);; Biological Process: immune response (GO:0006955);; Cellular Component: external side of plasma membrane (GO:0009897);; Biological Process: B cell activation (GO:0042113);;	K06466|0|hsa:931|K06466 B-lymphocyte antigen CD20 | (RefSeq) MS4A1, B1, Bp35, CD20, CVID5, LEU-16, MS4A2, S7; membrane spanning 4-domains A1	Hematopoietic cell lineage (ko04640)	--	--	CD20-like family	B-lymphocyte antigen CD20 GN=MS4A1 OS=Canis familiaris (Dog) PE=2 SV=1	S	Function unknown	B-lymphocyte antigen CD20 [Homo sapiens]
BDKRB2	ENSG00000168398	872	416	324	148	154	168	2.80076	2.1604	1.04175	0.5164	0.687222	0.773191	0.00186022	-1.54383	down	--	--	Molecular Function: protease binding (GO:0002020);; Molecular Function: phosphatidylinositol phospholipase C activity (GO:0004435);; Molecular Function: bradykinin receptor activity (GO:0004947);; Cellular Component: endosome (GO:0005768);; Cellular Component: integral component of plasma membrane (GO:0005887);; Biological Process: smooth muscle contraction (GO:0006939);; Biological Process: infl…	K03916|0|hsa:624|K03916 bradykinin receptor B2 | (RefSeq) BDKRB2, B2R, BK-2, BK2, BKR2, BRB2; bradykinin receptor B2	Calcium signaling pathway (ko04020);; cGMP-PKG signaling pathway (ko04022);; Sphingolipid signaling pathway (ko04071);; Neuroactive ligand-receptor interaction (ko04080);; Complement and coagulation cascades (ko04610);; Inflammatory mediator regulation of TRP channels (ko04750);; Regulation of actin cytoskeleton (ko04810);; Endocrine and other factor-regulated calcium reabsorption (ko04961);; Cha…	--	--	7 transmembrane receptor (rhodopsin family)	B2 bradykinin receptor GN=BDKRB2 OS=Oryctolagus cuniculus (Rabbit) PE=3 SV=1	T	Signal transduction mechanisms	B2 bradykinin receptor [Homo sapiens]
BCL2L11	ENSG00000153094	1109	484	900	74	52	57	3.30625	1.42071	2.20503	0.218325	0.155883	0.332528	3.13e-27	-3.49671	down	--	--	Biological Process: in utero embryonic development (GO:0001701);; Biological Process: B cell homeostasis (GO:0001782);; Biological Process: B cell apoptotic process (GO:0001783);; Biological Process: kidney development (GO:0001822);; Biological Process: myeloid cell homeostasis (GO:0002262);; Cellular Component: mitochondrial outer membrane (GO:0005741);; Cellular Component: cytosol (GO:0005829);…	K16341|5.81967e-120|pps:100973549|K16341 Bcl-2-like protein 11 | (RefSeq) BCL2L11; BCL2 like 11	EGFR tyrosine kinase inhibitor resistance (ko01521);; FoxO signaling pathway (ko04068);; PI3K-Akt signaling pathway (ko04151);; Apoptosis (ko04210);; Apoptosis - multiple species (ko04215);; Non-alcoholic fatty liver disease (NAFLD) (ko04932);; MicroRNAs in cancer (ko05206)	--	--	Bcl-x interacting, BH3 domain;; Bim protein N-terminus	B2L11_HUMAN Bcl-2-like protein 11 OS=Homo sapiens OX=9606 GN=BCL2L11 PE=1 SV=1	T	Signal transduction mechanisms	PREDICTED: bcl-2-like protein 11 isoform X2 [Pan troglodytes]
CDC73	ENSG00000134371	5553	1459	4239	6447	5923	5662	25.3706	13.2814	22.7707	31.6497	36.9324	31.0569	0.0124696	1.02344	up	--	--	Biological Process: negative regulation of transcription from RNA polymerase II promoter (GO:0000122);; Molecular Function: RNA polymerase II core binding (GO:0000993);; Biological Process: endodermal cell fate commitment (GO:0001711);; Biological Process: mRNA polyadenylation (GO:0006378);; Biological Process: histone monoubiquitination (GO:0010390);; Cellular Component: Cdc73/Paf1 complex (GO:0…	K07820|B3GALT2| beta-1,3-galactosyltransferase 2	ko01003; Brite Hierarchies; Protein families: metabolism; Glycosyltransferases	[K]	Transcription	RNA pol II accessory factor, Cdc73 family	B3GT2_HUMAN Beta-1,3-galactosyltransferase 2 OS=Homo sapiens OX=9606 GN=B3GALT2 PE=1 SV=1	B	Chromatin structure and dynamics	PREDICTED: parafibromin [Callithrix jacchus]
B4GALNT3	ENSG00000139044	58	10	29	8	3	6	0.205962	0.0154958	0.110929	0.0309886	0.0399455	0.23304	0.046579	-2.16346	down	--	--	Cellular Component: integral component of membrane (GO:0016021);; Cellular Component: Golgi cisterna membrane (GO:0032580);; Molecular Function: N-acetyl-beta-glucosaminyl-glycoprotein 4-beta-N-acetylgalactosaminyltransferase activity (GO:0033842);;	K09656|B4GALNT3| beta-1,4-N-acetylgalactosaminyltransferase 3	ko01003; Brite Hierarchies; Protein families: metabolism; Glycosyltransferases	--	--	PA14 domain;; Chondroitin N-acetylgalactosaminyltransferase;; N-terminal domain of galactosyltransferase	B4GN3_HUMAN Beta-1,4-N-acetylgalactosaminyltransferase 3 OS=Homo sapiens OX=9606 GN=B4GALNT3 PE=1 SV=2	G	Carbohydrate transport and metabolism	beta-1,4-N-acetylgalactosaminyltransferase 3 [Homo sapiens]
B4GALNT4	ENSG00000182272	486	812	787	223	176	171	2.24139	7.16455	3.43173	1.47009	1.58961	0.756798	0.00031062	-1.77676	down	--	--	Cellular Component: integral component of membrane (GO:0016021);; Cellular Component: Golgi cisterna membrane (GO:0032580);; Molecular Function: N-acetyl-beta-glucosaminyl-glycoprotein 4-beta-N-acetylgalactosaminyltransferase activity (GO:0033842);;	K09657|B4GALNT4| beta-1,4-N-acetylgalactosaminyltransferase 4	ko01003; Brite Hierarchies; Protein families: metabolism; Glycosyltransferases	[G]	Carbohydrate transport and metabolism	Chondroitin N-acetylgalactosaminyltransferase;; PA14 domain;; N-terminal domain of galactosyltransferase	B4GN4_HUMAN N-acetyl-beta-glucosaminyl-glycoprotein 4-beta-N-acetylgalactosaminyltransferase 1 OS=Homo sapiens OX=9606 GN=B4GALNT4 PE=1 SV=1	G	Carbohydrate transport and metabolism	N-acetyl-beta-glucosaminyl-glycoprotein 4-beta-N-acetylgalactosaminyltransferase 1 [Homo sapiens]
B9D1	ENSG00000108641	765	969	842	420	353	258	12.0612	25.8547	14.2401	10.834	10.1039	6.90314	0.0104289	-1.22119	down	--	--	Biological Process: in utero embryonic development (GO:0001701);; Cellular Component: centrosome (GO:0005813);; Cellular Component: ciliary basal body (GO:0005932);; Biological Process: smoothened signaling pathway (GO:0007224);; Molecular Function: hedgehog receptor activity (GO:0008158);; Cellular Component: membrane (GO:0016020);; Biological Process: regulation of protein localization (GO:0032…	K16744|1.3038e-151|hsa:27077|K16744 B9 domain-containing protein 1 | (RefSeq) B9D1, B9, EPPB9, JBTS27, MKS9, MKSR1; B9 domain containing 1	--	[S]	Function unknown	Ciliary basal body-associated, B9 protein	B9 domain-containing protein 2 GN=B9D2 OS=Bos taurus (Bovine) PE=2 SV=1	S	Function unknown	B9 domain-containing protein 1 isoform a [Homo sapiens]
PLTP	ENSG00000100979	1692	2787	4963	160	120	98	11.6532	26.6399	29.6654	1.33766	1.04069	0.926907	1.08e-22	-4.47935	down	--	--	Cellular Component: extracellular region (GO:0005576);; Biological Process: lipid metabolic process (GO:0006629);; Biological Process: lipid transport (GO:0006869);; Molecular Function: lipid binding (GO:0008289);; Biological Process: vitamin E biosynthetic process (GO:0010189);; Biological Process: flagellated sperm motility (GO:0030317);;	K08761|0|mcf:101925320|K08761 phospholipid transfer protein | (RefSeq) PLTP; phospholipid transfer protein	PPAR signaling pathway (ko03320)	[V]	Defense mechanisms	LBP / BPI / CETP family, C-terminal domain;; LBP / BPI / CETP family, N-terminal domain	Bactericidal permeability-increasing protein (Fragment) GN=BPI OS=Oryctolagus cuniculus (Rabbit) PE=2 SV=1	V	Defense mechanisms	PREDICTED: phospholipid transfer protein isoform X1 [Homo sapiens]
BIRC3	ENSG00000023445	105	10	41	1022	1114	1138	0.446362	0.0421883	0.0975994	3.1701	3.75421	3.87714	1.25e-18	4.79603	up	--	--	Molecular Function: ubiquitin-protein transferase activity (GO:0004842);; Molecular Function: protein binding (GO:0005515);; Cellular Component: nucleus (GO:0005634);; Cellular Component: cytosol (GO:0005829);; Biological Process: cell surface receptor signaling pathway (GO:0007166);; Molecular Function: zinc ion binding (GO:0008270);; Biological Process: protein ubiquitination (GO:0016567);; Bio…	K16060|0|hsa:330|K16060 baculoviral IAP repeat-containing protein 2/3 | (RefSeq) BIRC3, AIP1, API2, CIAP2, HAIP1, HIAP1, MALT2, MIHC, RNF49, c-IAP2; baculoviral IAP repeat containing 3	Platinum drug resistance (ko01524);; NF-kappa B signaling pathway (ko04064);; Ubiquitin mediated proteolysis (ko04120);; Apoptosis (ko04210);; Apoptosis - multiple species (ko04215);; Focal adhesion (ko04510);; NOD-like receptor signaling pathway (ko04621);; TNF signaling pathway (ko04668);; Toxoplasmosis (ko05145);; Pathways in cancer (ko05200);; Transcriptional misregulation in cancer (ko05202)…	[DR]	Cell cycle control, cell division, chromosome partitioning;; General function prediction only	Inhibitor of Apoptosis domain;; Caspase recruitment domain;; Zinc finger, C3HC4 type (RING finger)	Baculoviral IAP repeat-containing protein 3 GN=BIRC3 OS=Canis familiaris (Dog) PE=2 SV=1	D	Cell cycle control, cell division, chromosome partitioning	baculoviral IAP repeat-containing protein 3 [Homo sapiens]
BIRC2	ENSG00000110330	5172	1036	4194	7744	6550	6617	20.7285	9.61501	19.7971	39.5456	41.1498	48.9334	0.00306803	1.37842	up	--	--	Biological Process: protein polyubiquitination (GO:0000209);; Biological Process: placenta development (GO:0001890);; Molecular Function: transcription coactivator activity (GO:0003713);; Molecular Function: ubiquitin-protein transferase activity (GO:0004842);; Cellular Component: nucleus (GO:0005634);; Cellular Component: cytosol (GO:0005829);; Biological Process: regulation of transcription, DN…	K16060|0|pps:100970636|K16060 baculoviral IAP repeat-containing protein 2/3 | (RefSeq) BIRC2; baculoviral IAP repeat containing 2	Platinum drug resistance (ko01524);; NF-kappa B signaling pathway (ko04064);; Ubiquitin mediated proteolysis (ko04120);; Apoptosis (ko04210);; Apoptosis - multiple species (ko04215);; Focal adhesion (ko04510);; NOD-like receptor signaling pathway (ko04621);; TNF signaling pathway (ko04668);; Toxoplasmosis (ko05145);; Pathways in cancer (ko05200);; Small cell lung cancer (ko05222)	[DR]	Cell cycle control, cell division, chromosome partitioning;; General function prediction only	Inhibitor of Apoptosis domain;; Caspase recruitment domain;; Zinc finger, C3HC4 type (RING finger)	Baculoviral IAP repeat-containing protein 3 GN=BIRC3 OS=Canis familiaris (Dog) PE=2 SV=1	D	Cell cycle control, cell division, chromosome partitioning	baculoviral IAP repeat-containing protein 2 isoform 1 [Homo sapiens]
BAHCC1	ENSG00000266074	3090	2412	3182	871	712	685	5.70732	5.83078	5.86548	2.39723	2.9484	1.76567	4.49e-09	-1.74259	down	--	--	GO:0003682	--	--	--	--	BAH(BAH domain)	BAHC1_HUMAN BAH and coiled-coil domain-containing protein 1 OS=Homo sapiens OX=9606 GN=BAHCC1 PE=1 SV=4	--	--	--
MYLIP	ENSG00000007944	2350	888	2117	124	100	98	13.3451	7.94514	11.706	0.989192	0.886695	0.775454	1.21e-33	-3.75557	down	--	--	Molecular Function: ubiquitin-protein transferase activity (GO:0004842);; Cellular Component: cytoplasm (GO:0005737);; Cellular Component: cytoskeleton (GO:0005856);; Cellular Component: plasma membrane (GO:0005886);; Biological Process: movement of cell or subcellular component (GO:0006928);; Biological Process: nervous system development (GO:0007399);; Molecular Function: cytoskeletal protein b…	K10637|MYLIP,MIR| E3 ubiquitin-protein ligase MYLIP	ko04121; Brite Hierarchies; Protein families: genetic information processing; Ubiquitin system	--	--	FERM N-terminal domain;; FERM central domain;; Zinc finger, C3HC4 type (RING finger)	Band 4.1-like protein 5 GN=EPB41L5 OS=Bos taurus (Bovine) PE=2 SV=1	Z	Cytoskeleton	E3 ubiquitin-protein ligase MYLIP [Homo sapiens]
BCAM	ENSG00000187244	386	833	519	47	33	49	2.05139	6.20387	2.82313	0.323767	0.256343	0.366164	6.15e-11	-3.72032	down	--	--	Molecular Function: transmembrane signaling receptor activity (GO:0004888);; Molecular Function: laminin receptor activity (GO:0005055);; Cellular Component: integral component of plasma membrane (GO:0005887);; Biological Process: cell-matrix adhesion (GO:0007160);; Biological Process: signal transduction (GO:0007165);; Cellular Component: external side of plasma membrane (GO:0009897);; Molecular…	K06578|LU,CD239| Lutheran blood group glycoprotein	ko04090; Brite Hierarchies; Protein families: signaling and cellular processes; CD molecules	--	--	CD80-like C2-set immunoglobulin domain;; Immunoglobulin domain;; Immunoglobulin I-set domain;; Immunoglobulin domain;; Immunoglobulin domain;; Immunoglobulin V-set domain	Basal cell adhesion molecule (Precursor) GN=BCAM OS=Bos taurus (Bovine) PE=2 SV=2	T	Signal transduction mechanisms	basal cell adhesion molecule isoform 1 precursor [Homo sapiens]
BZW1	ENSG00000082153	16950	4448	14186	29971	23909	25210	84.1541	34.9783	64.422	193.046	166.158	186.134	0.000126757	1.49612	up	--	--	Cellular Component: cytoplasm (GO:0005737);; Biological Process: regulation of transcription, DNA-templated (GO:0006355);;	--	--	[J]	Translation, ribosomal structure and biogenesis	eIF4-gamma/eIF5/eIF2-epsilon	Basic leucine zipper and W2 domain-containing protein 1 GN=BZW1 OS=Pongo abelii (Sumatran orangutan) PE=2 SV=1	J	Translation, ribosomal structure and biogenesis	basic leucine zipper and W2 domain-containing protein 1 isoform 2 [Homo sapiens]
BATF2	ENSG00000168062	19	80	6	5	1	1	0.13245	0.802002	0.037063	0.237287	0.0349551	0	0.00468714	-4.13227	down	--	--	Molecular Function: transcription factor activity, sequence-specific DNA binding (GO:0003700);; Molecular Function: protein binding (GO:0005515);; Cellular Component: nucleus (GO:0005634);; Biological Process: regulation of transcription, DNA-templated (GO:0006355);; Biological Process: defense response to protozoan (GO:0042832);; Biological Process: myeloid dendritic cell differentiation (GO:004…	K09034|BATF| ATF-like basic leucine zipper transcriptional factor	ko03000; Brite Hierarchies; Protein families: genetic information processing; Transcription factors	--	--	bZIP transcription factor;; Basic region leucine zipper;; bZIP Maf transcription factor	Basic leucine zipper transcriptional factor ATF-like GN=BATF OS=Bos taurus (Bovine) PE=3 SV=1	K	Transcription	basic leucine zipper transcriptional factor ATF-like 2 isoform 1 [Homo sapiens]
BBC3	ENSG00000105327	1441	2299	1621	338	258	184	10.3715	23.829	10.7058	3.15372	2.73213	2.3555	1.9e-08	-2.73224	down	--	--	Molecular Function: protein binding (GO:0005515);; Cellular Component: mitochondrial outer membrane (GO:0005741);; Cellular Component: cytosol (GO:0005829);; Biological Process: activation of cysteine-type endopeptidase activity involved in apoptotic process (GO:0006919);; Biological Process: determination of adult lifespan (GO:0008340);; Biological Process: positive regulation of protein homooli…	K10132|5.54003e-77|mcf:102119825|K10132 Bcl-2-binding component 3 | (RefSeq) BBC3; BCL2 binding component 3	Platinum drug resistance (ko01524);; p53 signaling pathway (ko04115);; Apoptosis (ko04210);; Apoptosis - multiple species (ko04215);; Hippo signaling pathway (ko04390);; Huntington's disease (ko05016);; Measles (ko05162)	--	--	PUMA(Bcl-2-binding component 3, p53 upregulated modulator of apoptosis)	BBC3B_HUMAN Bcl-2-binding component 3 OS=Homo sapiens OX=9606 GN=BBC3 PE=1 SV=2	T	Signal transduction mechanisms	PREDICTED: bcl-2-binding component 3 isoform X1 [Pan troglodytes]
PIK3AP1	ENSG00000155629	186	203	244	19	33	20	0.470795	0.709965	0.486057	0.136223	0.238273	0.16669	9.41e-09	-2.96251	down	--	--	Cellular Component: cytosol (GO:0005829);; Cellular Component: plasma membrane (GO:0005886);; Biological Process: positive regulation of phosphatidylinositol 3-kinase signaling (GO:0014068);; Molecular Function: kinase activity (GO:0016301);; Biological Process: phosphorylation (GO:0016310);; Biological Process: negative regulation of toll-like receptor signaling pathway (GO:0034122);; Biological…	K12230|0|hsa:118788|K12230 phosphoinositide 3-kinase adapter protein 1 | (RefSeq) PIK3AP1, BCAP; phosphoinositide-3-kinase adaptor protein 1	PI3K-Akt signaling pathway (ko04151);; B cell receptor signaling pathway (ko04662)	--	--	Dof, BCAP, and BANK (DBB) motif,	BCAP_HUMAN Phosphoinositide 3-kinase adapter protein 1 OS=Homo sapiens OX=9606 GN=PIK3AP1 PE=1 SV=2	T	Signal transduction mechanisms	phosphoinositide 3-kinase adapter protein 1 [Homo sapiens]
BOK	ENSG00000176720	4163	12420	7235	2890	2757	2431	16.7707	75.9594	26.8808	14.1361	15.6871	14.9469	0.0138495	-1.56936	down	--	--	Cellular Component: nucleus (GO:0005634);; Biological Process: apoptotic process (GO:0006917);; Biological Process: activation of cysteine-type endopeptidase activity involved in apoptotic process (GO:0006919);; Biological Process: cell cycle (GO:0007049);; Biological Process: brain development (GO:0007420);; Biological Process: cell proliferation (GO:0008283);; Biological Process: male gonad dev…	K02561|3.11347e-150|pps:100986084|K02561 Bcl-2-related ovarian killer protein | (RefSeq) BOK; BOK, BCL2 family apoptosis regulator	Apoptosis - multiple species (ko04215)	[T]	Signal transduction mechanisms	Apoptosis regulator proteins, Bcl-2 family	Bcl-2-like protein 1 GN=BCL2L1 OS=Sus scrofa (Pig) PE=2 SV=1	T	Signal transduction mechanisms	bcl-2-related ovarian killer protein [Homo sapiens]
BCL2A1	ENSG00000140379	11	0	7	165	141	92	0.146165	0	0.15785	2.97343	3.3549	2.14109	2e-12	4.80321	up	--	--	Molecular Function: protein binding (GO:0005515);; Cellular Component: cytoplasm (GO:0005737);; Biological Process: negative regulation of apoptotic process (GO:0043066);;	K02162|3.55458e-124|ggo:101151416|K02162 hematopoietic Bcl-2-related protein A1 | (RefSeq) BCL2A1; BCL2 related protein A1	NF-kappa B signaling pathway (ko04064);; Apoptosis (ko04210);; Transcriptional misregulation in cancer (ko05202)	[T]	Signal transduction mechanisms	Apoptosis regulator proteins, Bcl-2 family	Bcl-2-related protein A1 GN=BCL2A1 OS=Bos taurus (Bovine) PE=2 SV=1	T	Signal transduction mechanisms	bcl-2-related protein A1 isoform 1 [Homo sapiens]
BCL10	ENSG00000142867	2821	1120	2342	6466	5727	5616	16.471	9.97688	11.4734	42.908	43.9556	41.8942	2.82e-10	1.79629	up	--	--	Cellular Component: immunological synapse (GO:0001772);; Biological Process: neural tube closure (GO:0001843);; Molecular Function: protease binding (GO:0002020);; Biological Process: toll-like receptor signaling pathway (GO:0002224);; Biological Process: response to molecule of bacterial origin (GO:0002237);; Biological Process: negative regulation of mature B cell apoptotic process (GO:0002906)…	K07368|1.09282e-136|pps:100977717|K07368 B-cell CLL/lymphoma 10 | (RefSeq) BCL10; B-cell CLL/lymphoma 10	NF-kappa B signaling pathway (ko04064);; T cell receptor signaling pathway (ko04660);; B cell receptor signaling pathway (ko04662);; Tuberculosis (ko05152)	--	--	Caspase recruitment domain	BCL10_HUMAN B-cell lymphoma/leukemia 10 OS=Homo sapiens OX=9606 GN=BCL10 PE=1 SV=1	T	Signal transduction mechanisms	B-cell lymphoma/leukemia 10 [Homo sapiens]
BNIP3	ENSG00000176171	5129	4366	5958	22617	19224	19115	29.1708	46.9582	34.8595	153.999	152.587	155.83	1.16e-13	2.17232	up	--	--	Cellular Component: nuclear envelope (GO:0005635);; Cellular Component: nucleoplasm (GO:0005654);; Biological Process: apoptotic DNA fragmentation (GO:0006309);; Biological Process: chromatin remodeling (GO:0006338);; Biological Process: apoptotic process (GO:0006917);; Biological Process: granzyme-mediated apoptotic signaling pathway (GO:0008626);; Biological Process: negative regulation of mito…	K15464|2.33375e-107|pps:100970080|K15464 BCL2/adenovirus E1B 19 kDa protein-interacting protein 3 | (RefSeq) BNIP3; BCL2 interacting protein 3	FoxO signaling pathway (ko04068);; Legionellosis (ko05134)	--	--	BNIP3	BCL2/adenovirus E1B 19 kDa protein-interacting protein 3 GN=BNIP3 OS=Bos taurus (Bovine) PE=2 SV=1	T	Signal transduction mechanisms	PREDICTED: BCL2/adenovirus E1B 19 kDa protein-interacting protein 3 [Pan paniscus]
BNIP3L	ENSG00000104765	13350	4382	14206	28089	24232	25581	97.3813	57.825	107.81	222.382	212.203	228.202	5.27e-06	1.62036	up	--	--	Molecular Function: lamin binding (GO:0005521);; Cellular Component: nuclear envelope (GO:0005635);; Cellular Component: mitochondrial outer membrane (GO:0005741);; Cellular Component: endoplasmic reticulum (GO:0005783);; Biological Process: apoptotic process (GO:0006917);; Cellular Component: integral component of membrane (GO:0016021);; Biological Process: modulation by virus of host morphology…	K15465|7.84263e-101|hgl:101709497|K15465 BCL2/adenovirus E1B 19 kDa protein-interacting protein 3-like | (RefSeq) Bnip3l; BCL2 interacting protein 3 like	--	--	--	BNIP3	BCL2/adenovirus E1B 19 kDa protein-interacting protein 3-like GN=BNIP3L OS=Bos taurus (Bovine) PE=2 SV=1	S	Function unknown	BCL2/adenovirus E1B 19 kDa protein-interacting protein 3-like [Homo sapiens]
BOD1L1	ENSG00000038219	5111	990	4077	6771	5980	5523	7.75173	2.00072	5.26707	12.4274	12.6775	12.2797	0.0116789	1.21661	up	--	--	Molecular Function: DNA binding (GO:0003677);;	--	--	--	--	COMPASS (Complex proteins associated with Set1p) component shg1	BD1L1_HUMAN Biorientation of chromosomes in cell division protein 1-like 1 OS=Homo sapiens OX=9606 GN=BOD1L1 PE=1 SV=2	R	General function prediction only	biorientation of chromosomes in cell division protein 1-like 1 [Homo sapiens]
BEST1	ENSG00000167995	474	570	515	214	235	168	2.02142	4.1268	2.32786	1.27221	1.64244	1.44319	0.0107901	-1.21482	down	--	--	Molecular Function: chloride channel activity (GO:0005254);; Cellular Component: cytosol (GO:0005829);; Cellular Component: basolateral plasma membrane (GO:0016323);; Biological Process: transepithelial chloride transport (GO:0030321);; Biological Process: ion transmembrane transport (GO:0034220);; Cellular Component: chloride channel complex (GO:0034707);; Biological Process: detection of light …	K13878|BEST1,VMD2| bestrophin-1	ko02000; Brite Hierarchies; Protein families: signaling and cellular processes; Transporters	[R]	General function prediction only	Bestrophin, RFP-TM, chloride channel	Bestrophin-1 GN=BEST1 OS=Macaca fascicularis (Crab-eating macaque) PE=2 SV=1	R	General function prediction only	PREDICTED: bestrophin-1 isoform X1 [Homo sapiens]
BET1L	ENSG00000177951	3733	5594	5176	2407	2010	1764	22.8043	49.6682	28.5812	17.8544	17.1803	16.2204	0.0175427	-1.13504	down	--	--	Molecular Function: SNAP receptor activity (GO:0005484);; Cellular Component: nucleus (GO:0005634);; Cellular Component: endosome (GO:0005768);; Cellular Component: Golgi stack (GO:0005795);; Biological Process: protein transport (GO:0015031);; Cellular Component: integral component of Golgi membrane (GO:0030173);; Cellular Component: SNARE complex (GO:0031201);; Biological Process: retrograde tr…	--	--	--	--	Uteroglobin(Uteroglobin family);; SHIPPO-rpt(Sperm-tail PG-rich repeat);; SHIPPO-rpt(Sperm-tail PG-rich repeat)	BET1-like protein OS=Bos taurus (Bovine) PE=3 SV=1	S	Function unknown	putative protein FAM157B [Homo sapiens]
GCNT2	ENSG00000111846	26	18	12	542	427	450	0.0679513	0.4559	0.196831	4.12054	2.7326	2.3817	5.73e-30	4.8603	up	--	--	Cellular Component: Golgi membrane (GO:0000139);; Biological Process: glycosaminoglycan biosynthetic process (GO:0006024);; Biological Process: protein glycosylation (GO:0006486);; Biological Process: multicellular organism development (GO:0007275);; Molecular Function: N-acetyllactosaminide beta-1,6-N-acetylglucosaminyltransferase activity (GO:0008109);; Cellular Component: integral component of…	K00742|0|ptr:462428|K00742 N-acetyllactosaminide beta-1,6-N-acetylglucosaminyltransferase [EC:2.4.1.150] | (RefSeq) GCNT2; glucosaminyl (N-acetyl) transferase 2, I-branching enzyme (I blood group)	Glycosphingolipid biosynthesis - lacto and neolacto series (ko00601)	[G]	Carbohydrate transport and metabolism	Core-2/I-Branching enzyme	Beta-1,3-galactosyl-O-glycosyl-glycoprotein beta-1,6-N-acetylglucosaminyltransferase 7 GN=GCNT7 OS=Sus scrofa (Pig) PE=3 SV=1	G	Carbohydrate transport and metabolism	N-acetyllactosaminide beta-1,6-N-acetylglucosaminyl-transferase isoform C [Homo sapiens]
GCNT4	ENSG00000176928	35	1	101	253	201	166	0.0797418	0.00633042	0.202518	0.657899	0.599015	0.535159	0.00562039	2.61032	up	--	--	Cellular Component: Golgi membrane (GO:0000139);; Biological Process: inter-male aggressive behavior (GO:0002121);; Molecular Function: beta-1,3-galactosyl-O-glycosyl-glycoprotein beta-1,6-N-acetylglucosaminyltransferase activity (GO:0003829);; Molecular Function: N-acetyllactosaminide beta-1,6-N-acetylglucosaminyltransferase activity (GO:0008109);; Cellular Component: integral component of membr…	K09663|0|hsa:51301|K09663 beta-1,6-N-acetylglucosaminyltransferase 4 [EC:2.4.1.-] | (RefSeq) GCNT4, C2GNT3; glucosaminyl (N-acetyl) transferase 4, core 2	Mucin type O-Glycan biosynthesis (ko00512)	[G]	Carbohydrate transport and metabolism	Core-2/I-Branching enzyme	Beta-1,3-galactosyl-O-glycosyl-glycoprotein beta-1,6-N-acetylglucosaminyltransferase GN=GCNT1 OS=Bos taurus (Bovine) PE=2 SV=1	G	Carbohydrate transport and metabolism	beta-1,3-galactosyl-O-glycosyl-glycoprotein beta-1,6-N-acetylglucosaminyltransferase 4 [Homo sapiens]
B3GALT5	ENSG00000183778	99	38	51	6	18	11	0.150251	0.0491813	0.175375	0.0139332	0.0309948	0.0656911	0.00755497	-2.1275	down	--	--	Cellular Component: Golgi membrane (GO:0000139);; Cellular Component: endoplasmic reticulum (GO:0005783);; Biological Process: protein glycosylation (GO:0006486);; Molecular Function: UDP-galactose:beta-N-acetylglucosamine beta-1,3-galactosyltransferase activity (GO:0008499);; Cellular Component: integral component of membrane (GO:0016021);;	K03877|0|hsa:10317|K03877 beta-1,3-galactosyltransferase 5 [EC:2.4.1.-] | (RefSeq) B3GALT5, B3GalT-V, B3GalTx, B3T5, GLCT5, beta-1,3-GalTase_5, beta-3-Gx-T5, beta3Gal-T5; beta-1,3-galactosyltransferase 5	Glycosphingolipid biosynthesis - lacto and neolacto series (ko00601);; Glycosphingolipid biosynthesis - globo series (ko00603)	[G]	Carbohydrate transport and metabolism	Galactosyltransferase	Beta-1,3-galactosyltransferase 5 (Fragment) GN=B3GALT5 OS=Pan paniscus (Pygmy chimpanzee) PE=3 SV=1	G	Carbohydrate transport and metabolism	beta-1,3-galactosyltransferase 5 isoform a [Homo sapiens]
LFNG	ENSG00000106003	265	264	234	14	1	14	1.62942	1.98355	1.19003	0.266455	0.0194556	0.0601155	1.3e-11	-4.58286	down	--	--	Biological Process: ovarian follicle development (GO:0001541);; Cellular Component: extracellular region (GO:0005576);; Biological Process: female meiotic nuclear division (GO:0007143);; Biological Process: compartment pattern specification (GO:0007386);; Biological Process: animal organ morphogenesis (GO:0009887);; Cellular Component: integral component of Golgi membrane (GO:0030173);; Biologica…	K05948|0|hsa:3955|K05948 fringe [EC:2.4.1.222] | (RefSeq) LFNG, SCDO3; LFNG O-fucosylpeptide 3-beta-N-acetylglucosaminyltransferase	Other types of O-glycan biosynthesis (ko00514);; Notch signaling pathway (ko04330)	--	--	Fringe-like	Beta-1,3-N-acetylglucosaminyltransferase lunatic fringe GN=LFNG OS=Bos taurus (Bovine) PE=2 SV=1	G	Carbohydrate transport and metabolism	beta-1,3-N-acetylglucosaminyltransferase lunatic fringe isoform a preproprotein [Homo sapiens]
B4GAT1	ENSG00000174684	3071	3820	4512	1903	1549	1412	18.7906	35.0801	25.7075	14.8712	14.0737	13.2505	0.0097794	-1.09016	down	--	--	Biological Process: axon guidance (GO:0007411);; Biological Process: sensory perception of smell (GO:0007608);; Molecular Function: UDP-galactose:beta-N-acetylglucosamine beta-1,3-galactosyltransferase activity (GO:0008499);; Molecular Function: N-acetyllactosaminide beta-1,3-N-acetylglucosaminyltransferase activity (GO:0008532);; Biological Process: O-glycan processing (GO:0016266);; Biological …	K21032|0|pps:100969129|K21032 beta-1,4-glucuronyltransferase 1 [EC:2.4.1.-] | (RefSeq) B4GAT1, B3GNT1; beta-1,4-glucuronyltransferase 1	Glycosaminoglycan biosynthesis - keratan sulfate (ko00533);; Glycosphingolipid biosynthesis - lacto and neolacto series (ko00601)	[G]	Carbohydrate transport and metabolism	Glycosyl-transferase for dystroglycan	Beta-1,4-glucuronyltransferase 1 {ECO:0000250|UniProtKB:O43505} GN=B3GNT1 OS=Pongo abelii (Sumatran orangutan) PE=2 SV=1	G	Carbohydrate transport and metabolism	beta-1,4-glucuronyltransferase 1 [Homo sapiens]
ADD2	ENSG00000075340	30	6	12	53	60	52	0.116493	0.0237335	0.0265141	0.404527	0.27381	1.11361	0.0043383	2.11291	up	[G]	Carbohydrate transport and metabolism	Molecular Function: structural molecule activity (GO:0005198);; Molecular Function: calmodulin binding (GO:0005516);; Cellular Component: plasma membrane (GO:0005886);; Cellular Component: F-actin capping protein complex (GO:0008290);; Cellular Component: cytoplasmic vesicle (GO:0016023);; Biological Process: hemopoiesis (GO:0030097);; Molecular Function: spectrin binding (GO:0030507);; Biologica…	K18622|ADD| adducin	ko04812; Brite Hierarchies; Protein families: signaling and cellular processes; Cytoskeleton proteins	[TZ]	Signal transduction mechanisms;; Cytoskeleton	Class II Aldolase and Adducin N-terminal domain	Beta-adducin GN=ADD2 OS=Pongo abelii (Sumatran orangutan) PE=2 SV=3	Z	Cytoskeleton	ADD2 protein, partial [Homo sapiens]
ARRB1	ENSG00000137486	735	999	1368	264	276	228	3.50944	7.42962	5.5529	1.31247	1.86186	2.17615	1.75e-05	-1.85509	down	--	--	Cellular Component: Golgi membrane (GO:0000139);; Cellular Component: chromatin (GO:0000785);; Biological Process: G-protein coupled receptor internalization (GO:0002031);; Molecular Function: histone acetyltransferase activity (GO:0004402);; Molecular Function: GTPase activator activity (GO:0005096);; Molecular Function: insulin-like growth factor receptor binding (GO:0005159);; Cellular Compone…	K04439|0|ptr:451424|K04439 beta-arrestin | (RefSeq) ARRB1; arrestin beta 1	MAPK signaling pathway (ko04010);; Chemokine signaling pathway (ko04062);; Endocytosis (ko04144);; Hedgehog signaling pathway (ko04340);; Olfactory transduction (ko04740);; Morphine addiction (ko05032)	[T]	Signal transduction mechanisms	Arrestin (or S-antigen), N-terminal domain;; Arrestin (or S-antigen), C-terminal domain	Beta-arrestin-1 GN=ARRB1 OS=Bos taurus (Bovine) PE=1 SV=1	T	Signal transduction mechanisms	PREDICTED: beta-arrestin-1 [Callithrix jacchus]
ARRB2	ENSG00000141480	163	291	307	81	93	93	1.22084	3.67111	2.63228	0.891725	1.25906	1.3541	0.016665	-1.39056	down	--	--	Biological Process: G-protein coupled receptor internalization (GO:0002031);; Biological Process: desensitization of G-protein coupled receptor protein signaling pathway by arrestin (GO:0002032);; Biological Process: positive regulation of receptor internalization (GO:0002092);; Cellular Component: nucleus (GO:0005634);; Cellular Component: cytosol (GO:0005829);; Cellular Component: clathrin-coat…	K04439|0|hsa:409|K04439 beta-arrestin | (RefSeq) ARRB2, ARB2, ARR2, BARR2; arrestin beta 2	MAPK signaling pathway (ko04010);; Chemokine signaling pathway (ko04062);; Endocytosis (ko04144);; Hedgehog signaling pathway (ko04340);; Dopaminergic synapse (ko04728);; Olfactory transduction (ko04740);; Morphine addiction (ko05032)	[T]	Signal transduction mechanisms	Arrestin (or S-antigen), N-terminal domain;; Arrestin (or S-antigen), C-terminal domain	Beta-arrestin-2 GN=ARRB2 OS=Pongo abelii (Sumatran orangutan) PE=2 SV=1	T	Signal transduction mechanisms	PREDICTED: beta-arrestin-2 isoform 3 [Gorilla gorilla gorilla]
CTNNBIP1	ENSG00000178585	1068	1809	1499	508	440	315	7.62914	20.4182	10.516	4.98457	5.22977	3.33511	0.000598573	-1.72534	down	--	--	Biological Process: negative regulation of transcription from RNA polymerase II promoter (GO:0000122);; Biological Process: branching involved in ureteric bud morphogenesis (GO:0001658);; Biological Process: regulation of vascular permeability involved in acute inflammatory response (GO:0002528);; Cellular Component: nucleus (GO:0005634);; Cellular Component: cytosol (GO:0005829);; Molecular Func…	K04493|6.71279e-53|ptr:749394|K04493 Beta-catenin-interacting protein 1 (Inhibitor of beta-catenin and Tcf-4) | (RefSeq) CTNNBIP1; catenin beta interacting protein 1	Wnt signaling pathway (ko04310)	--	--	Beta-catenin-interacting protein ICAT	Beta-catenin-interacting protein 1 GN=CTNNBIP1 OS=Bos taurus (Bovine) PE=3 SV=1	T	Signal transduction mechanisms	beta-catenin-interacting protein 1 [Homo sapiens]
ACTR1B	ENSG00000115073	2545	5533	4645	1506	1185	1093	13.5238	42.7179	23.2618	10.7552	9.60576	8.85331	0.00156122	-1.69748	down	[Z]	Cytoskeleton	Biological Process: G2/M transition of mitotic cell cycle (GO:0000086);; Molecular Function: protein binding (GO:0005515);; Molecular Function: ATP binding (GO:0005524);; Cellular Component: centrosome (GO:0005813);; Cellular Component: cytosol (GO:0005829);; Cellular Component: dynactin complex (GO:0005869);; Biological Process: vesicle-mediated transport (GO:0016192);; Biological Process: antig…	K16575|0|pps:100971719|K16575 centractin | (RefSeq) ACTR1B; ARP1 actin-related protein 1 homolog B, centractin beta	--	[Z]	Cytoskeleton	Actin	Beta-centractin GN=ACTR1B OS=Bos taurus (Bovine) PE=2 SV=1	Z	Cytoskeleton	beta-centractin [Homo sapiens]
CRYBG3	ENSG00000080200	4138	754	2648	7441	6484	6834	5.63995	2.32899	3.75734	12.9408	12.9336	13.9739	6.92e-05	1.83654	up	--	--	GO:0051018,GO:0032991,GO:0030246	--	--	--	--	Beta/Gamma crystallin;; Ricin-type beta-trefoil lectin domain;; Ricin-type beta-trefoil lectin domain-like	Beta-crystallin B2 GN=CRYBB2 OS=Bos taurus (Bovine) PE=1 SV=3	S	Function unknown	very large A-kinase anchor protein [Homo sapiens]
ENO3	ENSG00000108515	330	345	490	176	117	131	3.58664	5.51626	6.09557	1.11907	3.40421	2.52604	0.0030016	-1.28497	down	[G]	Carbohydrate transport and metabolism	Cellular Component: phosphopyruvate hydratase complex (GO:0000015);; Molecular Function: magnesium ion binding (GO:0000287);; Molecular Function: phosphopyruvate hydratase activity (GO:0004634);; Biological Process: gluconeogenesis (GO:0006094);; Biological Process: glycolytic process (GO:0006096);; Biological Process: aging (GO:0007568);; Cellular Component: membrane (GO:0016020);; Biological Pr…	K01689|0|ptr:454457|K01689 enolase [EC:4.2.1.11] | (RefSeq) ENO3; enolase 3	Glycolysis / Gluconeogenesis (ko00010);; Carbon metabolism (ko01200);; Biosynthesis of amino acids (ko01230);; RNA degradation (ko03018);; HIF-1 signaling pathway (ko04066)	[G]	Carbohydrate transport and metabolism	Enolase, C-terminal TIM barrel domain;; Enolase, N-terminal domain;; Methylaspartate ammonia-lyase C-terminus;; Enolase C-terminal domain-like	Beta-enolase GN=ENO3 OS=Bos taurus (Bovine) PE=2 SV=1	G	Carbohydrate transport and metabolism	PREDICTED: beta-enolase isoform X1 [Homo sapiens]
GLB1L2	ENSG00000149328	76	149	187	37	53	12	0.284939	1.20886	0.629341	0.249655	0.415115	0.223433	0.0134623	-1.90492	down	[G]	Carbohydrate transport and metabolism	Molecular Function: beta-galactosidase activity (GO:0004565);; Cellular Component: extracellular region (GO:0005576);; Biological Process: carbohydrate metabolic process (GO:0005975);;	--	--	[G]	Carbohydrate transport and metabolism	Glycosyl hydrolases family 35;; Beta-galactosidase	Beta-galactosidase (Precursor) GN=GLB1 OS=Bos taurus (Bovine) PE=2 SV=1	G	Carbohydrate transport and metabolism	beta-galactosidase-1-like protein 2 precursor [Homo sapiens]
ST6GAL1	ENSG00000073849	1264	1379	3344	663	563	592	4.32463	12.3001	12.7625	2.38511	3.55311	2.74608	0.00120034	-1.48145	down	--	--	Molecular Function: beta-galactoside alpha-2,6-sialyltransferase activity (GO:0003835);; Cellular Component: extracellular region (GO:0005576);; Biological Process: humoral immune response (GO:0006959);; Biological Process: O-glycan processing (GO:0016266);; Biological Process: protein N-linked glycosylation via asparagine (GO:0018279);; Cellular Component: integral component of Golgi membrane (G…	K00778|0|hsa:6480|K00778 beta-galactoside alpha-2,6-sialyltransferase (sialyltransferase 1) [EC:2.4.99.1] | (RefSeq) ST6GAL1, SIAT1, ST6GalI, ST6N; ST6 beta-galactoside alpha-2,6-sialyltransferase 1	N-Glycan biosynthesis (ko00510);; Other types of O-glycan biosynthesis (ko00514)	[G]	Carbohydrate transport and metabolism	Glycosyltransferase family 29 (sialyltransferase)	Beta-galactoside alpha-2,6-sialyltransferase 2 GN=ST6GAL2 OS=Pan troglodytes (Chimpanzee) PE=2 SV=1	G	Carbohydrate transport and metabolism	beta-galactoside alpha-2,6-sialyltransferase 1 isoform a [Homo sapiens]
ST6GAL2	ENSG00000144057	1710	123	794	39	19	24	3.38933	0.375067	2.38872	0.083838	0.118411	0.0612631	6.22e-12	-4.59026	down	--	--	Molecular Function: beta-galactoside alpha-2,6-sialyltransferase activity (GO:0003835);; Biological Process: protein glycosylation (GO:0006486);; Biological Process: multicellular organism development (GO:0007275);; Biological Process: oligosaccharide metabolic process (GO:0009311);; Cellular Component: integral component of membrane (GO:0016021);; Cellular Component: Golgi cisterna membrane (GO:…	K00779|0|hsa:84620|K00779 beta-galactoside alpha2,6-sialyltransferase (sialyltransferase 2) [EC:2.4.99.1] | (RefSeq) ST6GAL2, SIAT2, ST6GalII; ST6 beta-galactoside alpha-2,6-sialyltransferase 2	N-Glycan biosynthesis (ko00510);; Other types of O-glycan biosynthesis (ko00514)	[G]	Carbohydrate transport and metabolism	Glycosyltransferase family 29 (sialyltransferase)	Beta-galactoside alpha-2,6-sialyltransferase 2 GN=ST6GAL2 OS=Pan troglodytes (Chimpanzee) PE=2 SV=1	G	Carbohydrate transport and metabolism	beta-galactoside alpha-2,6-sialyltransferase 2 isoform a [Homo sapiens]
GUSB	ENSG00000169919	1242	705	1557	507	491	401	7.99517	5.49556	10.1304	3.75565	4.5	3.77057	0.000977546	-1.05832	down	[G]	Carbohydrate transport and metabolism	Molecular Function: beta-glucuronidase activity (GO:0004566);; Biological Process: carbohydrate metabolic process (GO:0005975);; Biological Process: hyaluronan catabolic process (GO:0030214);; Cellular Component: lysosomal lumen (GO:0043202);; Biological Process: small molecule metabolic process (GO:0044281);;	K01195|0|hsa:2990|K01195 beta-glucuronidase [EC:3.2.1.31] | (RefSeq) GUSB, BG, MPS7; glucuronidase beta	Pentose and glucuronate interconversions (ko00040);; Starch and sucrose metabolism (ko00500);; Glycosaminoglycan degradation (ko00531);; Porphyrin and chlorophyll metabolism (ko00860);; Drug metabolism - other enzymes (ko00983);; Lysosome (ko04142)	[G]	Carbohydrate transport and metabolism	Glycosyl hydrolases family 2, TIM barrel domain;; Glycosyl hydrolases family 2, sugar binding domain;; Glycosyl hydrolases family 2	Beta-glucuronidase (Precursor) GN=GUSB OS=Pongo abelii (Sumatran orangutan) PE=2 SV=2	G	Carbohydrate transport and metabolism	beta-glucuronidase isoform 1 precursor [Homo sapiens]
[truncated: 4,038 more rows]

## Sheet: DE non-coding genes
#Symbol	#ID	Cont_1_count	Cont_2_count	Cont_3_count	Stent_1_count	Stent_2_count	Stent_3_count	Cont_1_FPKM	Cont_2_FPKM	Cont_3_FPKM	Stent_1_FPKM	Stent_2_FPKM	Stent_3_FPKM	FDR	log2FC	regulated
[truncated: 2,906 more rows]
